# Supplementary material for: Benzoxaboroles Are Structurally Unique Binders of Eukaryotic Translation Initiation Factor 4E
Source: J Am Chem Soc. 2026 Jul 9;148(28):29610–6. doi: 10.1021/jacs.6c04291 (PMC13397561; doi:10.1021/jacs.6c04291)
Supplement: Supplementary file 1 [file ja6c04291_si_001.xlsx]

## Sheet: Chemoproteomics RTS Overview
					Log2(Enriched and normalized vs C6) Only samples with a Max>2 shown							Samples lacking detection are denoted by a – symbol
Uniprot ID	Gene Name	Protein names	MS/MS Count	Unique peptides	(S)-DMP1	(R)-DMP1	(R/S)-DMP2	DMP3	DMP4	DMP5	Max
P06730;A6NMX2	EIF4E	Eukaryotic translation initiation factor 4E	11	3	5.84651	4.61999	7.04765	-1.55074	0.0545581	–	7.04765
Q9Y305	ACOT9	Acyl-coenzyme A thioesterase 9, mitochondrial	20	9	2.61713	3.88403	3.62852	4.96037	2.32194	2.02662	4.96037
Q9GZR7	DDX24	ATP-dependent RNA helicase DDX24	5	2	1.29123	1.39357	1.13129	3.97347	2.23266	3.13974	3.97347
Q9BYT8	NLN	Neurolysin, mitochondrial	19	5	2.9746	2.63619	3.93865	1.64175	1.52231	1.54384	3.93865
P31483	TIA1	Nucleolysin TIA-1 isoform p40	14	3	-0.0902029	-0.565405	-1.42674	-0.39566	3.17463	-0.0458525	3.77621
Q96EY1	DNAJA3	DnaJ homolog subfamily A member 3, mitochondrial	13	5	0.887885	1.36707	2.41829	3.04855	2.14064	3.61612	3.61612
P48735	IDH2	Isocitrate dehydrogenase [NADP], mitochondrial	32	10	1.70566	1.61375	2.41333	3.09317	2.53738	2.59455	3.56979
Q9NPD3	EXOSC4	Exosome complex component RRP41	7	2	3.4415	1.76457	3.04199	1.01437	1.82755	2.05041	3.4415
P31937	HIBADH	3-hydroxyisobutyrate dehydrogenase, mitochondrial	4	1	2.60658	2.76122	2.10082	3.3286	2.79474	2.93198	3.3286
Q04837	SSBP1	Single-stranded DNA-binding protein, mitochondrial	9	3	2.86371	3.25605	2.69761	2.78058	2.75433	2.80064	3.25605
P30086	PEBP1	Phosphatidylethanolamine-binding protein 1;Hippocampal cholinergic neurostimulating peptide	11	2	0.639035	0.789601	1.49384	1.65483	1.02447	3.25243	3.25243
Q13084	MRPL28	39S ribosomal protein L28, mitochondrial	2	1	2.18196	2.47851	1.57516	3.16397	2.30216	1.7685	3.16397
Q9Y375	NDUFAF1	Complex I intermediate-associated protein 30, mitochondrial	1	1	1.3038	1.78529	-1.29992	2.9673	2.41591	1.63023	2.9673
Q96EY7	PTCD3	Pentatricopeptide repeat domain-containing protein 3, mitochondrial	22	6	1.14983	0.93017	0.288965	0.950282	2.90271	1.33136	2.90271
P54619	PRKAG1	5-AMP-activated protein kinase subunit gamma-1	2	1	2.88123	1.46529	2.13211	1.49785	0.502602	1.74649	2.88123
Q8IYQ7	THNSL1	Threonine synthase-like 1	2	1	2.06607	1.12372	2.45945	1.17694	2.38956	1.85817	2.86542
Q5JRX3	PITRM1	Presequence protease, mitochondrial	45	18	1.19649	1.57048	0.93324	2.83748	1.76268	1.97179	2.83748
Q7KZ85	SUPT6H	Transcription elongation factor SPT6	1	1	-0.570622	-0.932843	-2.91443	-0.756418	2.76711	-0.704715	2.79356
Q9Y2Z4	YARS2	Tyrosine--tRNA ligase, mitochondrial	14	3	1.70963	1.64586	2.21039	2.2624	2.04544	2.63775	2.75681
Q9Y230	RUVBL2	RuvB-like 2	26	10	2.57711	-0.606184	0.839365	-2.40871	-1.05276	-0.753338	2.57711
P61604	HSPE1	10 kDa heat shock protein, mitochondrial	14	6	2.20738	2.11668	1.67545	2.04447	2.57676	1.73799	2.57676
P10599	TXN	Thioredoxin	11	3	2.57081	0.45563	2.16987	0.493738	0.217438	0.803779	2.57081
Q15233	NONO	Non-POU domain-containing octamer-binding protein	46	14	-0.115315	2.55001	1.69436	0.391919	0.0486292	0.114485	2.55001
Q9NSE4	IARS2	Isoleucine--tRNA ligase, mitochondrial	64	21	1.15725	0.760001	1.51424	2.46919	2.32317	2.33414	2.5457
P55809	OXCT1	Succinyl-CoA:3-ketoacid coenzyme A transferase 1, mitochondrial	7	3	2.0268	2.00156	0.670752	2.54411	2.06675	1.55944	2.54411
P62241	RPS8	40S ribosomal protein S8	5	1	-0.488647	-0.429092	2.53172	-0.207275	-0.953272	0.473947	2.53172
P50213	IDH3A	Isocitrate dehydrogenase [NAD] subunit alpha, mitochondrial	10	2	1.06054	1.0448	-0.47316	0.510607	2.52189	0.351141	2.52189
P16930	FAH	Fumarylacetoacetase	8	2	-2.05545	-2.6834	-2.88273	1.98492	1.71558	2.5184	2.5184
Q8TCS8	PNPT1	Polyribonucleotide nucleotidyltransferase 1, mitochondrial	33	9	2.49793	2.17205	1.95569	2.0794	2.33148	2.11788	2.49793
Q15067	ACOX1	Peroxisomal acyl-coenzyme A oxidase 1	11	2	1.33759	2.34498	0.837862	2.46309	2.1348	1.93223	2.46309
O75879	GATB	Glutamyl-tRNA(Gln) amidotransferase subunit B, mitochondrial	5	1	1.64048	1.92238	1.33199	1.70755	2.45792	1.87495	2.45792
P28072	PSMB6	Proteasome subunit beta type-6	12	4	0.31775	-0.00128221	0.0686377	-0.352654	-0.88402	2.41071	2.41071
Q4J6C6	PREPL	Prolyl endopeptidase-like	9	2	0.326351	–	1.84401	1.65786	1.96844	1.8857	2.40592
Q9BXW7	CECR5	Cat eye syndrome critical region protein 5	6	1	1.31661	2.35742	0.752333	0.978424	1.05446	0.387203	2.35742
Q92665	MRPS31	28S ribosomal protein S31, mitochondrial	7	2	1.99116	1.70768	2.00474	1.69235	1.96496	1.95786	2.316
P62993	GRB2	Growth factor receptor-bound protein 2	2	1	–	2.31172	0.992837	0.969702	-0.115723	0.572739	2.31172
Q4G0N4	NADK2	NAD kinase 2, mitochondrial	10	3	0.120706	2.23152	1.48162	1.33839	2.28603	1.55364	2.29076
P23378	GLDC	Glycine dehydrogenase (decarboxylating), mitochondrial	2	1	1.76244	1.47077	2.14561	2.28683	1.94384	2.1081	2.28683
Q9NVH6	TMLHE	Trimethyllysine dioxygenase, mitochondrial	2	1	1.64335	1.82127	1.23678	2.25282	2.05199	1.3905	2.25282
Q9P2R7	SUCLA2	Succinyl-CoA ligase [ADP-forming] subunit beta, mitochondrial	13	5	1.51316	1.83727	2.24732	1.21582	1.124	1.22031	2.24732
O00232	PSMD12	26S proteasome non-ATPase regulatory subunit 12	13	5	-0.149733	2.24256	2.14606	-0.258138	-0.103369	-0.0672359	2.24256
Q6L8Q7	PDE12	2,5-phosphodiesterase 12	12	5	1.52079	1.40593	0.451628	0.641415	2.23151	0.420106	2.23151
O15091	KIAA0391	Mitochondrial ribonuclease P protein 3	3	1	1.58678	1.24359	1.75963	1.29108	1.74316	1.71514	2.21951
O75390	CS	Citrate synthase, mitochondrial	29	9	2.20994	1.90368	1.85223	1.78032	1.94772	1.64297	2.20994
Q9Y4W6;Q01484	AFG3L2	AFG3-like protein 2	20	5	1.8413	1.39838	0.73406	2.16083	1.91205	1.55424	2.16083
O75439	PMPCB	Mitochondrial-processing peptidase subunit beta	20	7	1.51937	1.69125	1.07261	2.14375	1.76126	1.30052	2.14375
Q9UKK9	NUDT5	ADP-sugar pyrophosphatase	2	1	-0.158829	-0.212923	2.03945	2.12696	0.675436	0.546879	2.12696
Q5JTZ9;Q9H2T7	AARS2	Alanine--tRNA ligase, mitochondrial	21	6	1.36635	1.0136	0.371397	1.11831	2.12526	1.33826	2.12526
P62266	RPS23	40S ribosomal protein S23	3	2	-0.547196	-0.452344	2.12313	-0.0160869	-0.531988	-0.052763	2.12313
Q86TX2;P49753;Q8N9L9	ACOT1;ACOT2	Acyl-coenzyme A thioesterase 1;Acyl-coenzyme A thioesterase 2, mitochondrial	16	7	2.12284	1.17227	2.02575	1.01359	1.73498	1.20201	2.12284
P10412;P16401	HIST1H1E	Histone H1.4	21	0	0.776282	1.51186	0.00936428	2.08504	0.416664	0.44195	2.08504
Q969Z0	TBRG4	Protein TBRG4	8	2	1.45664	2.06589	0.806952	0.843578	1.16164	0.652583	2.06589
P23368;Q16798	ME2	NAD-dependent malic enzyme, mitochondrial	10	3	1.93239	2.04817	0.82299	1.72827	1.92976	1.5135	2.04817
P25786	PSMA1	Proteasome subunit alpha type-1	11	3	0.440069	1.45896	2.046	-0.102655	-0.401559	0.0888289	2.046
Q15185	PTGES3	Prostaglandin E synthase 3	4	1	-0.756371	-0.532357	2.02673	-0.712302	-0.116403	1.22894	2.02673
Q8IZ69	TRMT2A	tRNA (uracil-5-)-methyltransferase homolog A	2	1	2.0156	0.393913	0.721075	0.629072	1.09935	0.857048	2.0156

## Sheet: Chemoproteomics RTS Full
			count									enriched vs C6								enriched and normalized								log2(enriched and normalized)
			dmso	C6	DMP4_Rep1	(S)-DMP1	(R)-DMP1	DMP3	(R/S)-DMP2	DMP5	DMP4_Rep2	dmso	DMP4_Rep1	(S)-DMP1	(R)-DMP1	DMP3	(R/S)-DMP2	DMP5	DMP4_Rep2	DMP4_Rep1	(S)-DMP1	(R)-DMP1	DMP3	(R/S)-DMP2	DMP5	DMP4_Rep2	max	DMP4_Rep1	(S)-DMP1	(R)-DMP1	DMP3	(R/S)-DMP2	DMP5	DMP4_Rep2	max
		Average signal per compound	15930.9	159583	120686	112350	74369.2	75905.5	312932	186766	227070	0.117568	1.11578	1.08384	0.694205	0.68783	2.89981	1.62927	1.91415	–	–	–	–	–	–	–	–	–	–	–	–	–	–	–
HSPD1	319	60 kDa heat shock protein, mitochondrial	112100	1128600	3820200	3501200	1801900	1498300	7164500	4445000	5122500	0.0993266	3.3849	3.10225	1.59658	1.32757	6.34813	3.93851	4.53881	3.03366	2.86227	2.29987	1.93009	2.18916	2.41735	2.37119	3.03366	1.60106	1.51716	1.20155	0.948669	1.13038	1.27343	1.24561	1.60106
RUVBL2	1731	RuvB-like 2	12479	515080	277040	3331400	234900	66721	2672500	497840	344820	0.0242273	0.537858	6.46773	0.456046	0.129535	5.18851	0.966529	0.669449	0.482045	5.96741	0.656932	0.188325	1.78926	0.593229	0.349737	5.96741	-1.05276	2.57711	-0.606184	-2.40871	0.839365	-0.753338	-1.51566	2.57711
HSP90AB1	282	Heat shock protein HSP 90-beta	175740	2743700	1991800	1984800	1425100	1357900	6089600	3183600	3261900	0.0640522	0.725954	0.723403	0.519408	0.494916	2.21948	1.16033	1.18887	0.650623	0.667443	0.748206	0.719532	0.765391	0.712179	0.621094	0.765391	-0.620107	-0.583284	-0.418493	-0.474869	-0.385732	-0.489688	-0.687115	-0.385732
LRPPRC	618	Leucine-rich PPR motif-containing protein, mitochondrial	46263	574370	1930800	1529400	1495300	1038600	4654500	2355300	2556200	0.0805456	3.3616	2.66274	2.60337	1.80824	8.10366	4.10067	4.45044	3.01277	2.45676	3.75015	2.62891	2.79455	2.51688	2.32502	3.75015	1.59109	1.29676	1.90695	1.39446	1.48262	1.33163	1.21724	1.90695
EEF2	350	Elongation factor 2	78179	1747900	1507900	1512600	903180	892960	4874400	2382600	2854400	0.0447274	0.862692	0.865381	0.516723	0.510876	2.78872	1.36312	1.63305	0.773172	0.798438	0.744338	0.742736	0.961691	0.836646	0.853143	0.961691	-0.371139	-0.324747	-0.425971	-0.429079	-0.0563546	-0.25731	-0.22914	-0.0563546
TUBA1B;TUBA4A;TUBA8	863	Tubulin alpha-1B chain;Tubulin alpha-4A chain;Tubulin alpha-8 chain	99086	2269200	1543700	1435700	1076500	934050	4239600	3084000	3329200	0.0436656	0.680284	0.63269	0.474396	0.411621	1.86832	1.35907	1.46712	0.609692	0.583747	0.683366	0.598434	0.644293	0.834159	0.766462	0.834159	-0.713848	-0.776584	-0.549269	-0.740736	-0.634212	-0.261605	-0.383714	-0.261605
MYH9	565	Myosin-9	60628	1282200	1144600	1341400	607430	579160	4085600	2261600	2170500	0.0472844	0.892684	1.04617	0.47374	0.451692	3.1864	1.76384	1.69279	0.800052	0.965242	0.682421	0.656692	1.09883	1.0826	0.884357	1.09883	-0.321834	-0.0510367	-0.551265	-0.606711	0.13597	0.114498	-0.177299	0.13597
NPEPPS	747	Puromycin-sensitive aminopeptidase	9280.3	957630	1841600	1332700	406020	506840	3948200	1108600	4100600	0.0096909	1.92308	1.39166	0.423984	0.529265	4.12289	1.15765	4.28203	1.72353	1.28401	0.610748	0.769471	1.42178	0.710533	2.23704	2.23704	0.785363	0.360657	-0.711351	-0.378061	0.507698	-0.493025	1.16159	1.16159
ACTB	766	Actin, cytoplasmic 1;Actin, cytoplasmic 1, N-terminally processed	204330	2355100	1415300	1319700	802220	962380	5853200	2701500	3989100	0.0867606	0.600951	0.560358	0.340631	0.408637	2.48533	1.14709	1.69381	0.538591	0.517011	0.490678	0.594096	0.857067	0.704049	0.88489	0.88489	-0.892737	-0.951733	-1.02715	-0.751233	-0.222519	-0.506252	-0.17643	-0.17643
PC	329	Pyruvate carboxylase, mitochondrial	1606600	929430	1377300	1304600	926200	1590000	3581900	1953100	2631300	1.72859	1.48188	1.40366	0.996525	1.71073	3.85387	2.1014	2.83109	1.3281	1.29507	1.43549	2.48714	1.32901	1.28978	1.47903	2.48714	0.409368	0.373035	0.521544	1.31449	0.41035	0.367124	0.564652	1.31449
SHMT2	555	Serine hydroxymethyltransferase, mitochondrial	20461	382580	1463400	1093300	466570	760150	1329500	1364500	1699800	0.0534816	3.82508	2.8577	1.21954	1.9869	3.47509	3.56657	4.44299	3.42816	2.63664	1.75674	2.88866	1.19839	2.18907	2.32113	3.42816	1.77743	1.3987	0.812898	1.5304	0.261094	1.13031	1.21483	1.77743
HSPA9	591	Stress-70 protein, mitochondrial	50196	432930	1123600	1047200	662410	641290	3476000	1645900	2341400	0.115945	2.59534	2.41887	1.53006	1.48128	8.02901	3.80177	5.40826	2.32602	2.23175	2.20405	2.15355	2.76881	2.33342	2.82541	2.82541	1.21787	1.15818	1.14016	1.10672	1.46927	1.22245	1.49846	1.49846
FASN	662	Fatty acid synthase;[Acyl-carrier-protein] S-acetyltransferase;[Acyl-carrier-protein] S-malonyltransferase;3-oxoacyl-[acyl-carrier-protein] synthase;3-oxoacyl-[acyl-carrier-protein] reductase;3-hydroxyacyl-[acyl-carrier-protein] dehydratase;Enoyl-[acyl-carrier-protein] reductase;Oleoyl-[acyl-carrier-protein] hydrolase	54835	10196000	1329100	1029300	621160	659710	2631000	1886000	2255700	0.00537809	0.130355	0.100951	0.0609219	0.0647028	0.258042	0.184974	0.221234	0.116828	0.0931421	0.0877578	0.0940681	0.0889861	0.113532	0.115578	0.116828	-3.09754	-3.42442	-3.51033	-3.41015	-3.49028	-3.13883	-3.11306	-3.09754
SLC25A6	337	ADP/ATP translocase 3;ADP/ATP translocase 3, N-terminally processed	59366	1262900	749330	964610	442900	362270	1544500	857930	1000600	0.0470077	0.593341	0.763806	0.350701	0.286856	1.22298	0.679333	0.792303	0.531771	0.70472	0.505183	0.417045	0.421745	0.416956	0.413919	0.70472	-0.911124	-0.504878	-0.985121	-1.26173	-1.24556	-1.26203	-1.27258	-0.504878
HSPA1B;HSPA1A	307	Heat shock 70 kDa protein 1B;Heat shock 70 kDa protein 1A	105770	1689800	1058200	950940	494930	706270	3261200	1767700	2337900	0.0625932	0.626228	0.562753	0.292893	0.417961	1.92993	1.0461	1.38354	0.561245	0.51922	0.421911	0.607651	0.665538	0.642067	0.722794	0.722794	-0.833297	-0.945581	-1.24499	-0.718684	-0.587406	-0.639203	-0.468345	-0.468345
PRDX1	930	Peroxiredoxin-1	113740	616120	969990	877220	681130	840310	4659100	1812500	2156500	0.184607	1.57435	1.42378	1.10552	1.36387	7.562	2.9418	3.50013	1.41098	1.31364	1.59249	1.98287	2.60776	1.80559	1.82855	2.60776	0.496702	0.393572	0.671285	0.987587	1.38281	0.852474	0.870703	1.38281
CCT3	663	T-complex protein 1 subunit gamma	73524	7275500	787540	847500	552350	542610	1553300	1362500	1303700	0.0101057	0.108245	0.116487	0.0759192	0.0745804	0.213497	0.187272	0.17919	0.097013	0.107476	0.109361	0.108429	0.0736247	0.114943	0.0936135	0.114943	-3.36568	-3.21792	-3.19283	-3.20518	-3.76367	-3.12101	-3.41714	-3.12101
EEF1A1;EEF1A1P5	862	Elongation factor 1-alpha 1;Putative elongation factor 1-alpha-like 3	75226	994400	859100	844860	541310	469780	2936300	1518200	1825200	0.0756496	0.863938	0.849618	0.544358	0.472426	2.95284	1.52675	1.83548	0.774288	0.783894	0.784146	0.686835	1.01829	0.937077	0.958899	1.01829	-0.369057	-0.351269	-0.350805	-0.541964	0.0261445	-0.0937605	-0.0605489	0.0261445
ATP5A1	469	ATP synthase subunit alpha, mitochondrial	60206	957060	1503600	834490	501470	493960	1088700	1083900	2041300	0.0629072	1.57106	0.871931	0.523969	0.516122	1.13755	1.13253	2.13289	1.40803	0.804481	0.754776	0.750363	0.392283	0.695116	1.11427	1.40803	0.493683	-0.31387	-0.40588	-0.414339	-1.35003	-0.524674	0.156102	0.493683
PITRM1	1138	Presequence protease, mitochondrial	9891.9	325950	1234100	809650	672050	1602500	1804900	2083100	1913100	0.0303479	3.78616	2.48397	2.06182	4.9164	5.53735	6.39086	5.86931	3.39328	2.29182	2.97004	7.1477	1.90956	3.92253	3.06627	7.1477	1.76268	1.19649	1.57048	2.83748	0.93324	1.97179	1.61648	2.83748
NCL	412	Nucleolin	230530	666880	750980	799300	558820	498690	2676500	1674500	1319800	0.345684	1.12611	1.19857	0.837962	0.747796	4.01347	2.51095	1.97907	1.00925	1.10585	1.20708	1.08718	1.38405	1.54115	1.03391	1.54115	0.0132906	0.145155	0.271523	0.120593	0.468892	0.624007	0.048115	0.624007
NONO	1059	Non-POU domain-containing octamer-binding protein	45400	789760	911410	790220	3210800	712780	7411700	1393000	1657300	0.0574858	1.15403	1.00058	4.06554	0.902527	9.38475	1.76383	2.09849	1.03428	0.923181	5.85639	1.31214	3.23634	1.08259	1.0963	5.85639	0.0486292	-0.115315	2.55001	0.391919	1.69436	0.114485	0.132643	2.55001
YWHAE	805	14-3-3 protein epsilon	116000	1193000	768550	745430	485700	503860	2338700	1344600	1575300	0.0972339	0.644216	0.624837	0.407125	0.422347	1.96035	1.12707	1.32045	0.577367	0.576501	0.586462	0.614028	0.676029	0.691767	0.689837	0.691767	-0.79244	-0.794604	-0.769891	-0.703623	-0.564844	-0.531641	-0.535673	-0.531641
IDH2	656	Isocitrate dehydrogenase [NADP], mitochondrial	900.12	206670	1338700	730630	439090	1213100	3192500	2033800	4697500	0.00435535	6.47748	3.53525	2.12459	5.86974	15.4473	9.84081	22.7295	5.80532	3.26177	3.06047	8.53372	5.32702	6.04002	11.8744	11.8744	2.53738	1.70566	1.61375	3.09317	2.41333	2.59455	3.56979	3.56979
HSP90B1	366	Endoplasmin	55139	956250	788170	694850	393730	473450	2105900	1071400	1427500	0.0576617	0.82423	0.726641	0.411744	0.495111	2.20225	1.12042	1.49281	0.738701	0.67043	0.593115	0.719816	0.759447	0.687682	0.779881	0.779881	-0.436938	-0.576841	-0.753615	-0.474299	-0.396979	-0.540187	-0.358674	-0.358674
EPRS	275	Bifunctional glutamate/proline--tRNA ligase;Glutamate--tRNA ligase;Proline--tRNA ligase	50359	639720	629520	683540	479670	354180	2118100	1108800	1033800	0.0787204	0.984056	1.0685	0.749812	0.553648	3.31098	1.73326	1.61602	0.881942	0.985843	1.0801	0.804921	1.14179	1.06383	0.844248	1.14179	-0.181245	-0.0205697	0.111168	-0.313081	0.191302	0.0892626	-0.244261	0.191302
HADHA	606	Trifunctional enzyme subunit alpha, mitochondrial;Long-chain enoyl-CoA hydratase;Long chain 3-hydroxyacyl-CoA dehydrogenase	32570	404600	867450	677940	374970	604970	2328100	1275400	1906600	0.0804993	2.14397	1.67558	0.926767	1.49523	5.75408	3.15225	4.71231	1.92149	1.54596	1.335	2.17384	1.9843	1.93476	2.46183	2.46183	0.942228	0.628506	0.416845	1.12024	0.988628	0.952157	1.29973	1.29973
TXN	316	Thioredoxin	19324	104210	135190	671070	99210	100930	1359800	296390	213770	0.185433	1.29728	6.43959	0.95202	0.968525	13.0487	2.84416	2.05134	1.16267	5.94145	1.37138	1.40809	4.49984	1.74567	1.07167	5.94145	0.217438	2.57081	0.45563	0.493738	2.16987	0.803779	0.0998604	2.57081
CKB	340	Creatine kinase B-type	48956	469270	469820	670170	296480	295360	2113300	957190	935470	0.104324	1.00117	1.42811	0.63179	0.629403	4.50338	2.03974	1.99346	0.897282	1.31764	0.910091	0.915057	1.55299	1.25194	1.04143	1.55299	-0.156367	0.397954	-0.135917	-0.128067	0.635051	0.324163	0.0585679	0.635051
CCT8	690	T-complex protein 1 subunit theta	79431	957380	662960	668880	385700	415750	2359800	1191300	1539400	0.0829671	0.692473	0.698657	0.40287	0.434258	2.46485	1.24433	1.60793	0.620616	0.644611	0.580333	0.631345	0.850006	0.763738	0.840022	0.850006	-0.688227	-0.633499	-0.785046	-0.663499	-0.234456	-0.388851	-0.251501	-0.234456
PRKDC	874	DNA-dependent protein kinase catalytic subunit	31850	1371500	653020	666670	382910	320630	1310400	881900	905490	0.0232227	0.476136	0.486088	0.279191	0.233781	0.95545	0.643019	0.660219	0.426728	0.448486	0.402173	0.339881	0.329488	0.394667	0.344915	0.448486	-1.22861	-1.15686	-1.31411	-1.5569	-1.6017	-1.34129	-1.53569	-1.15686
HSPE1	789	10 kDa heat shock protein, mitochondrial	70295	129500	862050	648220	389890	367450	1199500	703800	1115900	0.542819	6.65676	5.00556	3.01073	2.83745	9.26255	5.43475	8.61699	5.96599	4.61835	4.33695	4.12522	3.1942	3.3357	4.50173	5.96599	2.57676	2.20738	2.11668	2.04447	1.67545	1.73799	2.17048	2.57676
DHX9	939	ATP-dependent RNA helicase A	30699	995090	794870	645930	388380	510610	2038500	1585500	1393000	0.0308505	0.798792	0.649117	0.390296	0.513129	2.04856	1.59332	1.39987	0.715903	0.598904	0.562221	0.746012	0.706447	0.977938	0.731328	0.977938	-0.482165	-0.739604	-0.830792	-0.422729	-0.501348	-0.0321852	-0.451409	-0.0321852
EIF4A1	767	Eukaryotic initiation factor 4A-I	63486	970090	615580	644230	520970	522230	1064700	948320	824490	0.0654434	0.63456	0.664093	0.537033	0.538331	1.09753	0.977559	0.849911	0.568712	0.612721	0.773594	0.782652	0.378483	0.599999	0.444014	0.782652	-0.814229	-0.706698	-0.370352	-0.353557	-1.4017	-0.736969	-1.17132	-0.353557
TUFM	664	Elongation factor Tu, mitochondrial	43436	748280	643580	634490	363500	344880	1191500	723020	905730	0.0580478	0.860079	0.847931	0.485781	0.460897	1.59232	0.966243	1.21042	0.77083	0.782338	0.699765	0.670074	0.549112	0.593053	0.632351	0.782338	-0.375515	-0.354136	-0.515057	-0.577607	-0.864828	-0.753767	-0.661202	-0.354136
PFN1	273	Profilin-1	19529	235920	303680	616490	216190	176160	2668100	671780	1173800	0.0827781	1.28722	2.61313	0.91637	0.746694	11.3093	2.84749	4.97542	1.15364	2.41099	1.32003	1.08558	3.90003	1.74771	2.59928	3.90003	0.206197	1.26962	0.400568	0.118465	1.96349	0.805467	1.37811	1.96349
CCT2	870	T-complex protein 1 subunit beta	58624	1286400	651540	613760	434030	402330	1125400	950430	1003500	0.0455721	0.506483	0.477114	0.337399	0.312757	0.874845	0.738829	0.780084	0.453926	0.440206	0.486022	0.4547	0.301691	0.453473	0.407535	0.486022	-1.13947	-1.18375	-1.04091	-1.13701	-1.72886	-1.14091	-1.295	-1.04091
IARS2	1610	Isoleucine--tRNA ligase, mitochondrial	8247.2	252860	1411900	611240	297270	963080	2094500	2077400	2826100	0.0326157	5.58372	2.41731	1.17563	3.80875	8.28324	8.21561	11.1765	5.00431	2.23031	1.69349	5.53734	2.85648	5.04252	5.8389	5.8389	2.32317	1.15725	0.760001	2.46919	1.51424	2.33414	2.5457	2.5457
PKM	365	Pyruvate kinase PKM	66370	707740	687170	584510	317200	407690	2328800	1284500	1801500	0.0937774	0.970936	0.825882	0.448187	0.576045	3.29047	1.81493	2.54543	0.870183	0.761995	0.645612	0.837482	1.13472	1.11396	1.32979	1.32979	-0.200609	-0.392147	-0.631261	-0.25587	0.182339	0.155691	0.411202	0.411202
RPS2	378	40S ribosomal protein S2	106420	507290	429720	582180	395690	343730	1018400	590760	665090	0.209781	0.847089	1.14763	0.780007	0.677581	2.00753	1.16454	1.31106	0.759188	1.05885	1.1236	0.9851	0.692298	0.714763	0.684932	1.1236	-0.39747	0.0824997	0.168126	-0.0216584	-0.530535	-0.484463	-0.545966	0.168126
HNRNPM	709	Heterogeneous nuclear ribonucleoprotein M	38370	512040	1089400	560160	266320	447160	1949900	1210200	2484400	0.0749356	2.12757	1.09398	0.520116	0.873291	3.8081	2.36349	4.85196	1.90679	1.00935	0.749225	1.26963	1.31323	1.45064	2.53479	2.53479	0.931149	0.0134275	-0.41653	0.344411	0.393115	0.536693	1.34186	1.34186
EIF4E	257	Eukaryotic translation initiation factor 4E	0	8735	10122	544760	149110	2050.8	3351100	0	0	0	1.15879	62.3652	17.0704	0.23478	383.641	0	0	1.03854	57.5408	24.5899	0.341334	132.299	0	0	132.299	0.0545581	5.84651	4.61999	-1.55074	7.04765	#NUM!	#NUM!	7.04765
TUBB4B	864	Tubulin beta-4B chain	51179	2273800	637120	538780	382900	358590	2846100	1403400	2090600	0.0225081	0.280201	0.236951	0.168397	0.157705	1.25169	0.617205	0.91943	0.251125	0.218622	0.242575	0.229279	0.431647	0.378823	0.480333	0.480333	-1.99353	-2.19349	-2.0435	-2.12482	-1.21208	-1.4004	-1.05789	-1.05789
SNRNP200	159	U5 small nuclear ribonucleoprotein 200 kDa helicase	38369	526860	525490	538750	312270	318530	1310700	762420	771700	0.0728258	0.9974	1.02257	0.5927	0.604582	2.48776	1.4471	1.46472	0.893901	0.943465	0.853782	0.87897	0.857905	0.888191	0.765203	0.943465	-0.161813	-0.0839586	-0.22806	-0.186114	-0.221111	-0.171058	-0.386085	-0.0839586
UBA1	439	Ubiquitin-like modifier-activating enzyme 1	94508	619510	615000	538680	417550	434780	2377600	1045700	1380700	0.152553	0.99272	0.869526	0.674	0.701813	3.83787	1.68795	2.2287	0.889707	0.802262	0.970895	1.02033	1.32349	1.03602	1.16433	1.32349	-0.168598	-0.317854	-0.0426125	0.0290346	0.40435	0.0510454	0.219495	0.40435
HIST1H1E	314	Histone H1.4	1000700	287910	428810	534450	569980	840230	840320	637220	875520	3.47574	1.48939	1.85631	1.97972	2.91838	2.91869	2.21326	3.04095	1.33484	1.71271	2.85177	4.24288	1.00651	1.35844	1.58867	4.24288	0.416664	0.776282	1.51186	2.08504	0.00936428	0.44195	0.667817	2.08504
LDHB	265	L-lactate dehydrogenase B chain	83829	892380	613150	533670	396650	458970	1681300	1803700	1363900	0.0939387	0.687095	0.59803	0.444486	0.514321	1.88406	2.02122	1.52838	0.615796	0.551768	0.64028	0.747745	0.64972	1.24057	0.798466	1.24057	-0.699475	-0.857865	-0.643226	-0.419382	-0.62211	0.311005	-0.324697	0.311005
OAT	229	Ornithine aminotransferase, mitochondrial;Ornithine aminotransferase, hepatic form;Ornithine aminotransferase, renal form	31776	301230	524280	511450	265220	256190	906420	593300	722320	0.105488	1.74046	1.69787	0.880457	0.85048	3.00906	1.96959	2.3979	1.55986	1.56653	1.26829	1.23647	1.03768	1.20888	1.25272	1.56653	0.641415	0.647573	0.34289	0.306225	0.0533576	0.273672	0.325067	0.647573
HSPA8	321	Heat shock cognate 71 kDa protein	62583	999120	661010	477830	269640	402380	2798300	1252500	1977800	0.0626381	0.661592	0.478251	0.269877	0.402734	2.80076	1.2536	1.97954	0.59294	0.441255	0.388758	0.585515	0.965845	0.769427	1.03416	1.03416	-0.754043	-1.18032	-1.36306	-0.772223	-0.0501359	-0.378143	0.0484614	0.0484614
PNPT1	1314	Polyribonucleotide nucleotidyltransferase 1, mitochondrial	9179.9	77276	433980	473110	241760	224640	869230	546490	580200	0.118794	5.61597	6.12234	3.12853	2.90698	11.2484	7.07192	7.50815	5.03321	5.64874	4.50663	4.22631	3.87901	4.34055	3.92244	5.64874	2.33148	2.49793	2.17205	2.0794	1.95569	2.11788	1.97175	2.49793
MATR3	621	Matrin-3	22578	778590	586030	472090	287360	271440	752930	768610	644730	0.0289986	0.752681	0.60634	0.369077	0.34863	0.967043	0.987182	0.828074	0.674577	0.559435	0.531655	0.506855	0.333485	0.605905	0.432606	0.674577	-0.567946	-0.837957	-0.911438	-0.980354	-1.5843	-0.722836	-1.20887	-0.567946
HNRNPL	369	Heterogeneous nuclear ribonucleoprotein L	40444	565020	628320	461510	250540	286580	1249700	861380	1092400	0.0715798	1.11203	0.816803	0.443418	0.507203	2.21178	1.52451	1.93338	0.996638	0.753618	0.638742	0.737397	0.762734	0.935704	1.01005	1.01005	-0.00485912	-0.408095	-0.646695	-0.439487	-0.390749	-0.0958762	0.0144221	0.0144221
CS	144	Citrate synthase, mitochondrial	11473	91920	395650	460930	238760	217180	962400	467720	639610	0.124815	4.30429	5.01447	2.59748	2.36271	10.47	5.08834	6.95833	3.85764	4.62657	3.74166	3.43502	3.61058	3.12308	3.6352	4.62657	1.94772	2.20994	1.90368	1.78032	1.85223	1.64297	1.86204	2.20994
TRAP1	959	Heat shock protein 75 kDa, mitochondrial	16674	154510	532230	460600	270520	263490	1073900	584250	908750	0.107915	3.44463	2.98104	1.75083	1.70533	6.95036	3.78131	5.8815	3.08719	2.75043	2.52206	2.47929	2.39684	2.32086	3.07264	3.08719	1.62629	1.45966	1.3346	1.30992	1.26113	1.21466	1.61948	1.62629
PRDX3	513	Thioredoxin-dependent peroxide reductase, mitochondrial	28890	165350	440800	459110	299550	236490	651420	501490	527540	0.17472	2.66586	2.7766	1.81161	1.43024	3.93964	3.0329	3.19044	2.38923	2.56181	2.60962	2.07935	1.35859	1.86151	1.66677	2.60962	1.25654	1.35716	1.38384	1.05613	0.442108	0.896474	0.737052	1.38384
PLS3	355	Plastin-3	52611	673990	504450	455370	301550	378750	1910000	989330	1338100	0.078059	0.748453	0.675633	0.44741	0.561952	2.83387	1.46787	1.98534	0.670787	0.623369	0.644493	0.816993	0.977262	0.900938	1.03719	1.03719	-0.576073	-0.681843	-0.633764	-0.291605	-0.0331831	-0.150499	0.0526816	0.0526816
MTHFD1L	1187	Monofunctional C1-tetrahydrofolate synthase, mitochondrial	15140	167370	527100	453780	255600	266020	804490	553430	724100	0.0904583	3.14931	2.71124	1.52716	1.58941	4.80666	3.30663	4.32634	2.82251	2.50151	2.19986	2.31076	1.65758	2.02952	2.26019	2.82251	1.49698	1.3228	1.13741	1.20837	0.729077	1.02114	1.17644	1.49698
MYH10	566	Myosin-10	12186	406250	361120	449350	173000	188100	959850	614370	578400	0.0299963	0.888911	1.10609	0.425846	0.463015	2.36271	1.5123	1.42375	0.79667	1.02053	0.61343	0.673154	0.814781	0.928205	0.743804	1.02053	-0.327946	0.0293169	-0.70503	-0.570991	-0.295515	-0.107484	-0.427006	0.0293169
HNRNPA1	298	Heterogeneous nuclear ribonucleoprotein A1;Heterogeneous nuclear ribonucleoprotein A1, N-terminally processed	80359	589790	547390	445850	283200	317850	1385200	914780	1266500	0.13625	0.92811	0.755947	0.480171	0.538921	2.34863	1.55103	2.14737	0.831801	0.69747	0.691684	0.783509	0.809927	0.951977	1.12184	1.12184	-0.265689	-0.519798	-0.531814	-0.351979	-0.304136	-0.0710006	0.165869	0.165869
HNRNPA0	969	Heterogeneous nuclear ribonucleoprotein A0	81655	605540	546370	445690	271560	324410	2220900	1233500	1677900	0.134847	0.902286	0.736021	0.448459	0.535737	3.66764	2.03702	2.77092	0.808657	0.679085	0.646004	0.77888	1.26479	1.25027	1.44759	1.44759	-0.306401	-0.558337	-0.630385	-0.360527	0.338894	0.322239	0.533657	0.533657
ENO1	258	Alpha-enolase	86133	486000	449380	442410	286890	309540	2063900	880280	1416000	0.177228	0.92465	0.910309	0.590309	0.636914	4.24671	1.81128	2.91358	0.828701	0.83989	0.850337	0.925976	1.46448	1.11171	1.52213	1.52213	-0.271077	-0.251727	-0.233893	-0.110954	0.550388	0.152782	0.606088	0.606088
RPS3	451	40S ribosomal protein S3	54502	560030	502870	441970	124060	200840	1085400	506900	1060500	0.0973198	0.897934	0.78919	0.221524	0.358624	1.93811	0.90513	1.89365	0.804757	0.728141	0.319104	0.521384	0.668359	0.555544	0.989289	0.989289	-0.313375	-0.457711	-1.6479	-0.939581	-0.581306	-0.848027	-0.0155367	-0.0155367
PRPF8	1178	Pre-mRNA-processing-splicing factor 8	30787	492610	406010	440570	210360	203520	1046600	554990	523540	0.0624977	0.824202	0.894359	0.427032	0.413146	2.1246	1.12663	1.06279	0.738676	0.825174	0.615137	0.600652	0.73267	0.691495	0.555227	0.825174	-0.436987	-0.27723	-0.701019	-0.735399	-0.448764	-0.532208	-0.848851	-0.27723
PABPC1	334	Polyadenylate-binding protein 1	41267	591000	508650	424550	265950	291540	918030	737230	772010	0.0698257	0.86066	0.718359	0.45	0.493299	1.55335	1.24743	1.30628	0.77135	0.662789	0.648223	0.717183	0.535674	0.765637	0.682431	0.77135	-0.374542	-0.593379	-0.625437	-0.479588	-0.900573	-0.385267	-0.551244	-0.374542
EIF3B	750	Eukaryotic translation initiation factor 3 subunit B	24798	580290	441740	411270	254970	284420	668470	660520	448640	0.0427338	0.76124	0.708732	0.439384	0.490134	1.15196	1.13826	0.773131	0.682247	0.653907	0.632931	0.712581	0.397254	0.698632	0.403902	0.712581	-0.551633	-0.612843	-0.65988	-0.488875	-1.33187	-0.517396	-1.30792	-0.488875
GAPDH	233	Glyceraldehyde-3-phosphate dehydrogenase	134720	673070	497500	402350	286600	327440	1096400	739470	867220	0.200157	0.73915	0.597783	0.42581	0.486487	1.62895	1.09865	1.28845	0.66245	0.551541	0.613378	0.707279	0.561746	0.674323	0.67312	0.707279	-0.594117	-0.85846	-0.705152	-0.499649	-0.832011	-0.568489	-0.571064	-0.499649
HNRNPK	796	Heterogeneous nuclear ribonucleoprotein K	41016	511430	446370	400730	242560	295610	1399000	1024800	1159100	0.0801987	0.872788	0.783548	0.474278	0.578007	2.73547	2.00379	2.26639	0.78222	0.722935	0.683196	0.840334	0.943327	1.22987	1.18402	1.22987	-0.354353	-0.468061	-0.549629	-0.250965	-0.0841694	0.29851	0.243691	0.29851
ALDOA	227	Fructose-bisphosphate aldolase A	57133	396890	862670	400480	272520	273360	876090	768740	1225600	0.143952	2.17357	1.00905	0.686639	0.688755	2.20739	1.93691	3.08801	1.94803	0.930989	0.9891	1.00135	0.761219	1.18882	1.61325	1.94803	0.962013	-0.103164	-0.015811	0.00193951	-0.393617	0.249532	0.689972	0.962013
HNRNPA2B1	441	Heterogeneous nuclear ribonucleoproteins A2/B1	57027	594220	533510	399840	241340	297590	1422100	846970	1380100	0.0959695	0.897832	0.672882	0.406146	0.500808	2.39322	1.42535	2.32254	0.804666	0.62083	0.585052	0.728098	0.825304	0.874839	1.21335	1.21335	-0.313539	-0.687729	-0.773364	-0.457795	-0.277003	-0.19291	0.278998	0.278998
MDH2	605	Malate dehydrogenase, mitochondrial	54191	290630	413500	395990	226890	257190	1483100	605980	1147800	0.18646	1.42277	1.36252	0.780683	0.88494	5.10305	2.08506	3.94935	1.27513	1.25712	1.12457	1.28657	1.75979	1.27975	2.06324	2.06324	0.350647	0.330125	0.169375	0.363527	0.815404	0.355862	1.04491	1.04491
COPA	726	Coatomer subunit alpha;Xenin;Proxenin	27393	440820	433520	395950	286710	274910	998350	653830	667680	0.062141	0.98344	0.898212	0.650402	0.623633	2.26476	1.48321	1.51463	0.88139	0.82873	0.936901	0.906668	0.781003	0.910355	0.791281	0.936901	-0.182148	-0.271026	-0.0940314	-0.141354	-0.356601	-0.135498	-0.337738	-0.0940314
CLTC	897	Clathrin heavy chain 1	22644	539090	529780	395010	242930	244680	1361000	706910	915020	0.0420041	0.98273	0.732735	0.45063	0.453876	2.52462	1.3113	1.69734	0.880754	0.676053	0.649131	0.659867	0.870618	0.804841	0.886733	0.886733	-0.183189	-0.564792	-0.623419	-0.599753	-0.199888	-0.313224	-0.173428	-0.173428
AIFM1	210	Apoptosis-inducing factor 1, mitochondrial	18136	605430	471480	394700	172600	383510	548630	550090	738290	0.0299556	0.778752	0.651933	0.285087	0.633451	0.906182	0.908594	1.21945	0.697942	0.601502	0.410666	0.920941	0.312498	0.55767	0.637069	0.920941	-0.51882	-0.733359	-1.28396	-0.118819	-1.67808	-0.842517	-0.650478	-0.118819
HNRNPC	277	Heterogeneous nuclear ribonucleoproteins C1/C2	108590	480640	416100	389560	313860	337670	852310	568430	730670	0.225928	0.865721	0.810503	0.653004	0.702542	1.77328	1.18265	1.5202	0.775886	0.747805	0.94065	1.02139	0.611517	0.725879	0.794191	1.02139	-0.366083	-0.419266	-0.0882694	0.0305339	-0.709535	-0.462198	-0.332442	0.0305339
ACLY	723	ATP-citrate synthase	29725	361600	425870	385370	259920	239790	1408200	659140	828540	0.0822041	1.17774	1.06574	0.718805	0.663136	3.89436	1.82284	2.29132	1.05553	0.983294	1.03544	0.964099	1.34297	1.11881	1.19704	1.34297	0.0779617	-0.0243053	0.0502391	-0.0527466	0.425429	0.161966	0.259471	0.425429
LDHA	212	L-lactate dehydrogenase A chain	42289	388020	451020	381380	278680	280580	1505400	839240	1145500	0.108987	1.16236	0.982887	0.71821	0.723107	3.8797	2.16288	2.95217	1.04175	0.906855	1.03458	1.05129	1.33792	1.32752	1.54228	1.54228	0.0590037	-0.141057	0.0490445	0.0721577	0.419987	0.408728	0.625069	0.625069
RPLP0;RPLP0P6	249	60S acidic ribosomal protein P0;60S acidic ribosomal protein P0-like	125910	790320	373430	380850	293720	330740	759950	591700	603760	0.159315	0.472505	0.481893	0.371647	0.418489	0.961573	0.748684	0.763944	0.423474	0.444616	0.535356	0.608419	0.331599	0.459522	0.399103	0.608419	-1.23966	-1.16937	-0.901429	-0.716863	-1.59249	-1.1218	-1.32517	-0.716863
NPM1	261	Nucleophosmin	157840	430550	300160	379380	286620	337000	859470	592030	607320	0.366601	0.697155	0.881152	0.665707	0.78272	1.99621	1.37506	1.41057	0.624812	0.812989	0.958948	1.13796	0.688396	0.843971	0.736915	1.13796	-0.678506	-0.298692	-0.0604754	0.186444	-0.53869	-0.244735	-0.440429	0.186444
CCT6A	600	T-complex protein 1 subunit zeta	24173	458000	273050	379180	245110	192690	677810	448360	401230	0.0527795	0.596179	0.827904	0.535175	0.420721	1.47993	0.978952	0.876048	0.534314	0.76386	0.770917	0.611664	0.510356	0.600854	0.457669	0.770917	-0.904239	-0.38862	-0.375352	-0.709189	-0.970423	-0.734914	-1.12762	-0.375352
CAND1	1227	Cullin-associated NEDD8-dissociated protein 1	21998	411040	383320	370530	253510	240580	1140600	696180	683840	0.0535179	0.932561	0.901445	0.616753	0.585296	2.77491	1.6937	1.66368	0.835791	0.831712	0.88843	0.850931	0.95693	1.03955	0.869149	1.03955	-0.258786	-0.265843	-0.17067	-0.232886	-0.0635144	0.0559575	-0.202325	0.0559575
ACOT9	1754	Acyl-coenzyme A thioesterase 9, mitochondrial	0	54338	303150	361330	556930	1163600	1948800	360720	445520	0	5.57897	6.64967	10.2494	21.4141	35.8644	6.63845	8.19905	5.00005	6.13528	14.7642	31.1329	12.3679	4.0745	4.28339	31.1329	2.32194	2.61713	3.88403	4.96037	3.62852	2.02662	2.09875	4.96037
IPO5	23	Importin-5	41597	458290	330110	360040	229690	221070	1025600	636080	626920	0.0907657	0.720308	0.785616	0.501189	0.48238	2.23788	1.38794	1.36795	0.645563	0.724844	0.721961	0.701307	0.771736	0.851881	0.714653	0.851881	-0.631371	-0.464259	-0.470007	-0.511881	-0.373821	-0.231277	-0.484685	-0.231277
XPO1	52	Exportin-1	18307	475320	346590	356500	232330	209180	1277300	648680	762120	0.0385151	0.729172	0.750021	0.488787	0.440082	2.68724	1.36472	1.60338	0.653507	0.692002	0.704095	0.639813	0.926697	0.837629	0.837647	0.926697	-0.613726	-0.531152	-0.506158	-0.644278	-0.10983	-0.255616	-0.255586	-0.10983
PCCA	243	Propionyl-CoA carboxylase alpha chain, mitochondrial	359000	296900	380120	355420	226710	424410	1639200	644520	1185500	1.20916	1.2803	1.1971	0.76359	1.42947	5.52105	2.17083	3.99293	1.14744	1.1045	1.09995	2.07823	1.90394	1.3324	2.086	2.086	0.198421	0.143393	0.137437	1.05536	0.928986	0.414024	1.06074	1.06074
ACACA	965	Acetyl-CoA carboxylase 1;Biotin carboxylase	450600	290320	392300	354030	282230	342520	1016200	507010	684540	1.55208	1.35127	1.21945	0.972134	1.1798	3.50028	1.74638	2.35788	1.21105	1.12512	1.40036	1.71525	1.20707	1.07188	1.23182	1.71525	0.276257	0.170073	0.485793	0.778421	0.271512	0.100146	0.300786	0.778421
KPNB1	1036	Importin subunit beta-1	32548	559630	391190	353120	200320	219360	1137400	691940	737380	0.0581599	0.699015	0.630988	0.357951	0.391973	2.03241	1.23642	1.31762	0.62648	0.582177	0.515627	0.56987	0.700879	0.758883	0.688357	0.758883	-0.674661	-0.78047	-0.955601	-0.811296	-0.512762	-0.39805	-0.53877	-0.39805
GANAB	1031	Neutral alpha-glucosidase AB	36543	494120	412170	352760	174480	199580	452950	422040	413820	0.0739557	0.83415	0.713916	0.353113	0.40391	0.91668	0.854125	0.837489	0.747591	0.65869	0.508657	0.587224	0.316118	0.524238	0.437525	0.747591	-0.419679	-0.602329	-0.975234	-0.768018	-1.66147	-0.931706	-1.19256	-0.419679
ALDH18A1	737	Delta-1-pyrroline-5-carboxylate synthase;Glutamate 5-kinase;Gamma-glutamyl phosphate reductase	11403	124050	368330	350310	172880	139290	629750	378920	502520	0.0919226	2.96921	2.82394	1.39363	1.12285	5.07658	3.05457	4.05095	2.6611	2.60549	2.00752	1.63246	1.75066	1.87481	2.11631	2.6611	1.41202	1.38156	1.00542	0.707047	0.807901	0.906747	1.08155	1.41202
DHX30	1205	Putative ATP-dependent RNA helicase DHX30	6212.5	162140	550110	350120	196850	261510	599260	565350	583470	0.0383157	3.39281	2.15937	1.21407	1.61287	3.69594	3.4868	3.59856	3.04074	1.99233	1.74887	2.34486	1.27455	2.1401	1.87997	3.04074	1.60442	0.994455	0.806423	1.2295	0.349985	1.09768	0.910713	1.60442
SPTAN1	997	Spectrin alpha chain, non-erythrocytic 1	17709	465770	358860	341800	188850	210400	910700	535840	610780	0.0380209	0.770466	0.733839	0.405458	0.451725	1.95526	1.15044	1.31133	0.690516	0.677071	0.58406	0.65674	0.674271	0.706108	0.685073	0.706108	-0.534253	-0.56262	-0.775811	-0.606606	-0.568598	-0.50204	-0.54567	-0.50204
PSMB5	498	Proteasome subunit beta type-5	13923	351400	325340	340120	327740	224610	2186100	1011100	787900	0.0396215	0.925839	0.9679	0.932669	0.639186	6.22112	2.87735	2.24217	0.829767	0.893026	1.34351	0.92928	2.14536	1.76604	1.17137	2.14536	-0.269223	-0.163225	0.426004	-0.105815	1.10122	0.820515	0.228193	1.10122
AHCY	453	Adenosylhomocysteinase	30561	344340	152800	335190	137810	111130	477060	301360	266900	0.0887524	0.443747	0.973427	0.400215	0.322733	1.38543	0.875182	0.775106	0.3977	0.898126	0.576508	0.469205	0.477767	0.537162	0.404934	0.898126	-1.33025	-0.15501	-0.794587	-1.09171	-1.06562	-0.89657	-1.30424	-0.15501
UBA52;RPS27A;UBB;UBC	841	Ubiquitin-60S ribosomal protein L40;Ubiquitin;60S ribosomal protein L40;Ubiquitin-40S ribosomal protein S27a;Ubiquitin;40S ribosomal protein S27a;Polyubiquitin-B;Ubiquitin;Polyubiquitin-C;Ubiquitin	129890	650060	306050	334970	325230	309150	1416500	735340	1140800	0.199812	0.470803	0.515291	0.500308	0.475571	2.17903	1.13119	1.75491	0.421948	0.47543	0.720691	0.691409	0.75144	0.694292	0.916811	0.916811	-1.24486	-1.0727	-0.472546	-0.532389	-0.412271	-0.526386	-0.125304	-0.125304
SMC3	1728	Structural maintenance of chromosomes protein 3	19987	269990	379420	332480	280330	171630	1243400	523220	613420	0.0740287	1.40531	1.23145	1.0383	0.63569	4.60536	1.93792	2.27201	1.25948	1.13619	1.49566	0.924197	1.58816	1.18944	1.18695	1.58816	0.332833	0.184207	0.580786	-0.113728	0.667356	0.250288	0.247264	0.667356
VIM	289	Vimentin	55301	1147100	365420	332230	217710	235800	952490	717850	970390	0.0482094	0.31856	0.289626	0.189792	0.205562	0.830346	0.625795	0.845951	0.285503	0.267222	0.273394	0.298856	0.286345	0.384096	0.441945	0.441945	-1.80842	-1.90389	-1.87095	-1.74248	-1.80417	-1.38046	-1.17806	-1.17806
ATP5B	256	ATP synthase subunit beta, mitochondrial	15037	125230	479920	331930	169900	318160	579270	458750	634890	0.120075	3.83231	2.65056	1.3567	2.54061	4.62565	3.66326	5.06979	3.43464	2.44552	1.95433	3.69365	1.59516	2.24841	2.64858	3.69365	1.78016	1.29014	0.966672	1.88505	0.673699	1.1689	1.40522	1.88505
ACTG2;ACTA1;ACTC1;ACTA2	856	Actin, gamma-enteric smooth muscle;Actin, alpha skeletal muscle;Actin, alpha cardiac muscle 1;Actin, aortic smooth muscle	39848	500560	337590	331790	207630	295900	1454600	697750	1030700	0.0796068	0.674425	0.662838	0.414795	0.591138	2.90595	1.39394	2.05909	0.604441	0.611563	0.597511	0.859425	1.00212	0.855561	1.07572	1.07572	-0.726328	-0.709428	-0.742962	-0.218557	0.00305092	-0.225057	0.105304	0.105304
PTBP1	481	Polypyrimidine tract-binding protein 1	39642	293330	302370	330620	210170	219750	684030	493750	532020	0.135145	1.03082	1.12713	0.716497	0.749156	2.33195	1.68326	1.81373	0.923852	1.03994	1.03211	1.08916	0.804173	1.03314	0.947535	1.08916	-0.114266	0.0564945	0.0455982	0.123215	-0.314422	0.047032	-0.0777494	0.123215
PCBP2	1063	Poly(rC)-binding protein 2	34773	400190	348380	330130	224780	233850	911800	594300	718070	0.0868912	0.870536	0.824933	0.561683	0.584347	2.27842	1.48504	1.79432	0.780202	0.761119	0.809103	0.849552	0.785714	0.91148	0.937398	0.937398	-0.35808	-0.393806	-0.305605	-0.235225	-0.347924	-0.133718	-0.0932659	-0.0932659
LONP1	577	Lon protease homolog, mitochondrial	32557	98324	366550	327230	170040	165700	448860	313490	360290	0.33112	3.72798	3.32808	1.72938	1.68524	4.56511	3.18834	3.66431	3.34113	3.07063	2.49117	2.45009	1.57428	1.95691	1.91433	3.34113	1.74034	1.61853	1.31682	1.29283	0.654693	0.96858	0.936838	1.74034
CANX	494	Calnexin	73106	999030	521790	325100	223940	235960	740320	656100	813910	0.073177	0.522297	0.325416	0.224157	0.236189	0.741039	0.656737	0.8147	0.468099	0.300243	0.322898	0.343383	0.255548	0.403087	0.425619	0.468099	-1.09512	-1.7358	-1.63085	-1.54211	-1.96834	-1.31084	-1.23236	-1.09512
PHGDH	81	D-3-phosphoglycerate dehydrogenase	16553	432710	329140	324950	259060	157720	599670	1475800	553740	0.0382543	0.760648	0.750965	0.598692	0.364494	1.38585	3.4106	1.2797	0.681717	0.692873	0.862414	0.529918	0.47791	2.09333	0.668548	2.09333	-0.552756	-0.529338	-0.213548	-0.916158	-1.06519	1.0658	-0.580897	1.0658
CCT7	1463	T-complex protein 1 subunit eta	33049	685180	327580	324810	188150	195180	855710	591260	607580	0.048234	0.478093	0.474051	0.274599	0.284859	1.24888	0.862927	0.886745	0.428482	0.43738	0.395559	0.414142	0.430678	0.529641	0.463257	0.529641	-1.22269	-1.19304	-1.33803	-1.2718	-1.21532	-0.916914	-1.11011	-0.916914
PDIA3	517	Protein disulfide-isomerase A3	25115	188380	208130	323320	155130	123280	487600	311770	305140	0.133321	1.10484	1.71632	0.823495	0.654422	2.58839	1.65501	1.61981	0.990194	1.58355	1.18624	0.95143	0.892606	1.0158	0.846229	1.58355	-0.0142176	0.663162	0.246398	-0.0718305	-0.163904	0.0226122	-0.24088	0.663162
VCP	741	Transitional endoplasmic reticulum ATPase	23979	438710	285040	322910	149510	150810	1872100	555150	712590	0.054658	0.649723	0.736044	0.340795	0.343758	4.26728	1.26541	1.62428	0.582302	0.679106	0.490913	0.499772	1.47158	0.776677	0.848566	1.47158	-0.78016	-0.55829	-1.02646	-1.00066	0.557361	-0.364614	-0.236901	0.557361
ATPIF1	1693	ATPase inhibitor, mitochondrial	70601	201020	319500	322710	187200	196590	712810	435040	590260	0.351214	1.58939	1.60536	0.931251	0.977962	3.54597	2.16416	2.93632	1.42447	1.48118	1.34146	1.42181	1.22283	1.3283	1.53401	1.53401	0.51042	0.566744	0.423807	0.507727	0.290222	0.409585	0.617306	0.617306
PGK1	220	Phosphoglycerate kinase 1	36388	322160	337720	321590	200440	307320	1264400	887010	770100	0.11295	1.0483	0.998231	0.622175	0.953936	3.92476	2.75332	2.39043	0.939519	0.921011	0.896241	1.38688	1.35346	1.68991	1.24882	1.68991	-0.0900064	-0.11871	-0.158041	0.471841	0.436647	0.756949	0.320563	0.756949
GOT2	219	Aspartate aminotransferase, mitochondrial	35059	191230	304640	318840	153810	178050	783450	392190	652820	0.183334	1.59306	1.66731	0.804319	0.931078	4.0969	2.05088	3.41379	1.42775	1.53833	1.15862	1.35365	1.41282	1.25877	1.78345	1.78345	0.51374	0.621369	0.212407	0.43685	0.498576	0.33202	0.834671	0.834671
ATP1A1;ATP1A3	239	Sodium/potassium-transporting ATPase subunit alpha-1;Sodium/potassium-transporting ATPase subunit alpha-3	30884	1195600	282510	313350	211900	184690	565390	494640	526480	0.0258314	0.236291	0.262086	0.177233	0.154475	0.472892	0.413717	0.440348	0.211772	0.241812	0.255304	0.224583	0.163077	0.253928	0.230049	0.255304	-2.23942	-2.04804	-1.96971	-2.15468	-2.61637	-1.97751	-2.11999	-1.96971
CCT5	653	T-complex protein 1 subunit epsilon	40122	1066300	385270	310230	188360	255390	2129900	935870	1487400	0.0376273	0.361315	0.290941	0.176648	0.23951	1.99747	0.87768	1.39492	0.323822	0.268434	0.254461	0.348212	0.688828	0.538696	0.728739	0.728739	-1.62673	-1.89736	-1.97448	-1.52196	-0.537784	-0.892457	-0.456526	-0.456526
XRCC6	345	X-ray repair cross-complementing protein 6	36827	1961100	268140	307540	175800	190510	1291700	637470	1058500	0.0187787	0.136729	0.15682	0.0896436	0.0971445	0.658661	0.325057	0.539748	0.122541	0.144689	0.129131	0.141233	0.22714	0.199511	0.281978	0.281978	-3.02866	-2.78897	-2.95309	-2.82385	-2.13835	-2.32546	-1.82635	-1.82635
DDX17	1354	Probable ATP-dependent RNA helicase DDX17	17313	285700	342720	301630	182430	198210	842060	522090	688120	0.0605985	1.19958	1.05576	0.638537	0.69377	2.94736	1.82741	2.40854	1.0751	0.974088	0.91981	1.00864	1.0164	1.12161	1.25828	1.25828	0.104473	-0.037876	-0.120592	0.0124053	0.0234654	0.165573	0.331454	0.331454
SMC1A	1028	Structural maintenance of chromosomes protein 1A	17415	226430	311100	297970	186100	168520	1041800	525020	575830	0.0769112	1.37393	1.31595	0.821888	0.744248	4.60098	2.31869	2.54308	1.23136	1.21415	1.18393	1.08202	1.58665	1.42315	1.32857	1.58665	0.300257	0.279947	0.243579	0.113731	0.665985	0.509083	0.409873	0.665985
RPN1	236	Dolichyl-diphosphooligosaccharide--protein glycosyltransferase subunit 1	22814	921260	326260	297500	159650	197300	744630	651930	707610	0.0247639	0.354145	0.322927	0.173295	0.214163	0.808273	0.70765	0.768089	0.317396	0.297947	0.249631	0.311361	0.278734	0.434336	0.401269	0.434336	-1.65564	-1.74687	-2.00213	-1.68334	-1.84304	-1.20312	-1.31736	-1.20312
FLNA	430	Filamin-A	32398	323290	345680	297280	204890	235250	895500	538580	496670	0.100213	1.06926	0.919546	0.633765	0.727675	2.76996	1.66593	1.5363	0.958302	0.848413	0.912937	1.05793	0.955222	1.0225	0.8026	1.05793	-0.0614484	-0.237161	-0.131413	0.0812424	-0.0660921	0.0321077	-0.317247	0.0812424
EXOSC4	1588	Exosome complex component RRP41	2081.7	25234	99934	297130	59520	35061	602680	170300	164730	0.0824958	3.96029	11.775	2.35872	1.38943	23.8836	6.74883	6.5281	3.54934	10.8641	3.39773	2.02003	8.23629	4.14225	3.41044	10.8641	1.82755	3.4415	1.76457	1.01437	3.04199	2.05041	1.76996	3.4415
HSPA5	320	78 kDa glucose-regulated protein	36394	683010	451300	294500	154870	222750	893350	690420	976750	0.0532847	0.660752	0.43118	0.226746	0.32613	1.30796	1.01085	1.43007	0.592186	0.397825	0.326627	0.474143	0.451051	0.620431	0.747102	0.747102	-0.755877	-1.32979	-1.61428	-1.0766	-1.14864	-0.688657	-0.420623	-0.420623
DDX5	395	Probable ATP-dependent RNA helicase DDX5	18616	367720	348480	292610	153950	196070	1231700	604500	901100	0.0506255	0.947678	0.795741	0.418661	0.533205	3.34956	1.64391	2.45051	0.849338	0.734186	0.60308	0.775199	1.1551	1.00899	1.2802	1.2802	-0.235588	-0.445783	-0.72958	-0.367362	0.208015	0.0129106	0.356374	0.356374
SF3B1	152	Splicing factor 3B subunit 1	17055	389580	325210	292460	169820	182270	752860	565390	563690	0.0437779	0.834771	0.750706	0.435905	0.467863	1.93249	1.45128	1.44692	0.748148	0.692634	0.62792	0.680201	0.666421	0.890756	0.755905	0.890756	-0.418605	-0.529835	-0.671347	-0.555966	-0.585495	-0.166897	-0.403723	-0.166897
EIF4G1	922	Eukaryotic translation initiation factor 4 gamma 1	18439	315650	276390	291730	176820	165510	749820	437550	396080	0.058416	0.875622	0.92422	0.560177	0.524347	2.37548	1.38619	1.25481	0.78476	0.852725	0.806934	0.76232	0.819185	0.850804	0.655542	0.852725	-0.349677	-0.229847	-0.309478	-0.391531	-0.287738	-0.233102	-0.609239	-0.229847
STIP1	543	Stress-induced-phosphoprotein 1	23123	451330	321620	290330	159660	175430	839410	543630	524540	0.051233	0.712605	0.643277	0.353754	0.388696	1.85986	1.20451	1.16221	0.638659	0.593515	0.509582	0.565104	0.641373	0.739293	0.607167	0.739293	-0.646882	-0.752644	-0.972614	-0.823411	-0.640764	-0.435782	-0.719835	-0.435782
EIF3C;EIF3CL	1447	Eukaryotic translation initiation factor 3 subunit C;Eukaryotic translation initiation factor 3 subunit C-like protein	21844	373820	445120	288310	149800	168240	1035900	716290	773630	0.0584345	1.19073	0.771254	0.400728	0.450056	2.77112	1.91614	2.06953	1.06717	0.711592	0.577247	0.654313	0.955622	1.17607	1.08117	1.17607	0.0937939	-0.490878	-0.79274	-0.611946	-0.0654876	0.233976	0.112595	0.233976
PSMD11	15	26S proteasome non-ATPase regulatory subunit 11	12488	381570	658690	284520	200690	126420	1355500	711590	1551400	0.0327279	1.72626	0.745656	0.525959	0.331315	3.55243	1.8649	4.06583	1.54713	0.687975	0.757641	0.481682	1.22506	1.14462	2.12409	2.12409	0.629595	-0.539573	-0.400413	-1.05385	0.292849	0.194874	1.08685	1.08685
RUVBL1	1735	RuvB-like 1	13064	235830	140550	282790	88366	82771	432220	229960	245460	0.0553958	0.59598	1.19913	0.374702	0.350977	1.83276	0.975109	1.04083	0.534136	1.10637	0.539757	0.510268	0.632029	0.598495	0.543758	1.10637	-0.90472	0.145829	-0.889618	-0.970673	-0.661938	-0.740588	-0.878965	0.145829
NASP	661	Nuclear autoantigenic sperm protein	47827	555790	378150	282160	190250	248540	925860	571430	553740	0.0860523	0.680383	0.507674	0.342306	0.447183	1.66585	1.02814	0.996312	0.609781	0.468402	0.49309	0.650137	0.574468	0.631044	0.520498	0.650137	-0.713638	-1.09418	-1.02008	-0.621185	-0.799702	-0.664187	-0.942036	-0.621185
TRIM28	978	Transcription intermediary factor 1-beta	26058	227610	275120	281920	153850	175950	959930	461970	550910	0.114485	1.20873	1.23861	0.675937	0.773033	4.21743	2.02966	2.42041	1.08331	1.1428	0.973685	1.12387	1.45438	1.24575	1.26448	1.45438	0.11544	0.192567	-0.0384734	0.168478	0.540409	0.317011	0.338547	0.540409
EEF1G	484	Elongation factor 1-gamma	28715	687860	288400	279520	172580	164710	1052200	533370	829200	0.0417454	0.419271	0.406362	0.250894	0.239453	1.52967	0.775405	1.20548	0.375764	0.374927	0.361412	0.348128	0.527508	0.475922	0.629771	0.629771	-1.4121	-1.41532	-1.46828	-1.52231	-0.922735	-1.0712	-0.6671	-0.6671
PFAS	56	Phosphoribosylformylglycinamidine synthase	25287	558620	340740	276580	165700	168750	678750	529250	556210	0.0452669	0.609967	0.495113	0.296624	0.302084	1.21505	0.947424	0.995686	0.546672	0.456813	0.427286	0.439184	0.41901	0.581503	0.520171	0.581503	-0.871253	-1.13033	-1.22673	-1.1871	-1.25494	-0.782142	-0.942943	-0.782142
GCN1L1	1344	Translational activator GCN1	13228	381810	300840	273870	206670	147670	493260	441620	345140	0.0346455	0.787931	0.717294	0.54129	0.386763	1.2919	1.15665	0.903957	0.706169	0.661807	0.779727	0.562295	0.445512	0.709919	0.47225	0.779727	-0.501915	-0.595519	-0.35896	-0.830602	-1.16646	-0.494273	-1.08238	-0.35896
RBMX;RBMXL1	588	RNA-binding motif protein, X chromosome;RNA-binding motif protein, X chromosome, N-terminally processed;RNA binding motif protein, X-linked-like-1	42602	238530	343620	272470	189330	219600	716980	459780	634790	0.178602	1.44057	1.14229	0.793737	0.920639	3.00583	1.92756	2.66126	1.29109	1.05392	1.14337	1.33847	1.03656	1.18308	1.39031	1.39031	0.368587	0.0757718	0.193298	0.420584	0.0518055	0.242549	0.475403	0.475403
NLN	1516	Neurolysin, mitochondrial	2048.1	31818	101980	271070	137320	68292	1414800	151150	181700	0.0643692	3.2051	8.51939	4.3158	2.14633	44.4654	4.75046	5.7106	2.87252	7.86036	6.21689	3.12044	15.3339	2.9157	2.98336	15.3339	1.52231	2.9746	2.63619	1.64175	3.93865	1.54384	1.57694	3.93865
ILF3	957	Interleukin enhancer-binding factor 3	60813	313690	307050	265300	151350	201330	1277400	524010	736810	0.193863	0.978833	0.845739	0.482483	0.641812	4.07217	1.67047	2.34885	0.877261	0.780316	0.695015	0.933097	1.40429	1.02529	1.2271	1.40429	-0.188923	-0.35787	-0.524885	-0.0999008	0.489842	0.0360307	0.295248	0.489842
AFG3L2	1781	AFG3-like protein 2	4400.3	66832	280640	259560	122300	205560	322350	319780	441220	0.0658412	4.19919	3.88377	1.82996	3.07577	4.82329	4.78483	6.60193	3.76344	3.58333	2.63605	4.47171	1.66331	2.9368	3.44901	4.47171	1.91205	1.8413	1.39838	2.16083	0.73406	1.55424	1.78618	2.16083
KPNA2	710	Importin subunit alpha-1	7408.9	322800	285790	253300	163000	132640	488950	475010	420920	0.022952	0.885347	0.784696	0.504957	0.410905	1.51471	1.47153	1.30397	0.793476	0.723995	0.727388	0.597393	0.52235	0.903185	0.681224	0.903185	-0.333742	-0.465948	-0.459203	-0.743248	-0.93691	-0.146907	-0.5538	-0.146907
CSE1L	740	Exportin-2	15131	613090	275250	253040	143630	139500	1001400	526610	690960	0.0246799	0.448955	0.412729	0.234272	0.227536	1.63337	0.858944	1.12701	0.402368	0.380802	0.337468	0.330803	0.563267	0.527196	0.588779	0.588779	-1.31341	-1.39289	-1.56718	-1.59596	-0.828109	-0.923588	-0.764202	-0.764202
RAB7A	696	Ras-related protein Rab-7a	33922	395430	225620	251950	194630	183320	534070	371670	421470	0.0857851	0.570569	0.637154	0.492198	0.463597	1.35061	0.939914	1.06585	0.511362	0.587866	0.70901	0.673999	0.465757	0.576893	0.556827	0.70901	-0.967584	-0.76644	-0.496122	-0.569182	-1.10235	-0.793624	-0.844698	-0.496122
ACTN4	98	Alpha-actinin-4	19116	346600	267590	251580	155780	169990	740110	427590	576630	0.0551529	0.772043	0.725851	0.449452	0.49045	2.13534	1.23367	1.66368	0.691929	0.669702	0.647434	0.71304	0.736374	0.757193	0.869145	0.869145	-0.531304	-0.578409	-0.627196	-0.487945	-0.441489	-0.401268	-0.202331	-0.202331
CAD	491	CAD protein;Glutamine-dependent carbamoyl-phosphate synthase;Aspartate carbamoyltransferase;Dihydroorotase	12357	302250	361750	251410	169970	140150	517530	337520	422370	0.0408834	1.19686	0.831795	0.562349	0.463689	1.71226	1.11669	1.39742	1.07266	0.76745	0.810062	0.674133	0.590473	0.685395	0.730046	1.07266	0.101194	-0.381855	-0.303896	-0.568894	-0.760056	-0.544993	-0.45394	0.101194
PPAT	928	Amidophosphoribosyltransferase	3528.8	121780	88172	250390	42910	39557	1040800	165310	129550	0.0289768	0.724027	2.05608	0.352357	0.324823	8.54656	1.35745	1.0638	0.648896	1.89703	0.507569	0.472244	2.94729	0.833164	0.555757	2.94729	-0.623941	0.923745	-0.978325	-1.0824	1.55939	-0.263327	-0.847473	1.55939
SND1	1201	Staphylococcal nuclease domain-containing protein 1	18863	221650	358050	247760	139140	157190	839750	413890	769630	0.0851026	1.61538	1.1178	0.627746	0.709181	3.78863	1.86731	3.47228	1.44776	1.03133	0.904267	1.03104	1.30651	1.14611	1.814	1.814	0.533821	0.044505	-0.14518	0.0441027	0.38572	0.19674	0.859176	0.859176
RPL23A	822	60S ribosomal protein L23a	264240	149560	221370	246450	206690	286560	592060	321520	423540	1.76678	1.48014	1.64783	1.38199	1.91602	3.95868	2.14977	2.83191	1.32655	1.52036	1.99075	2.7856	1.36515	1.31947	1.47946	2.7856	0.407679	0.604416	0.99331	1.47799	0.449062	0.39996	0.565069	1.47799
KHSRP	1361	Far upstream element-binding protein 2	20816	472420	327700	243760	146980	186280	1469200	588930	995860	0.0440625	0.693662	0.515982	0.311121	0.39431	3.10994	1.24662	2.108	0.621682	0.476067	0.448169	0.573267	1.07247	0.765143	1.10127	1.10127	-0.685751	-1.07076	-1.15788	-0.802721	0.100932	-0.386198	0.139168	0.139168
RANBP2	677	E3 SUMO-protein ligase RanBP2	39183	251190	309030	241260	159320	184040	1018300	425900	439240	0.155989	1.23026	0.960468	0.634261	0.732672	4.0539	1.69553	1.74864	1.1026	0.88617	0.913651	1.06519	1.39799	1.04067	0.913531	1.39799	0.140911	-0.174345	-0.130286	0.0911169	0.483355	0.0575116	-0.130475	0.483355
MCCC2	1580	Methylcrotonoyl-CoA carboxylase beta chain, mitochondrial	6427.8	76814	306560	240970	119560	100050	460870	312510	519560	0.0836801	3.99094	3.13706	1.55649	1.3025	5.99982	4.0684	6.76387	3.57681	2.89439	2.24211	1.89363	2.06904	2.49707	3.53361	3.57681	1.83867	1.53326	1.16486	0.921157	1.04896	1.32024	1.82114	1.83867
DLAT	315	Dihydrolipoyllysine-residue acetyltransferase component of pyruvate dehydrogenase complex, mitochondrial	4384	80340	227070	239770	156280	109240	299610	203950	229120	0.0545681	2.82636	2.98444	1.94523	1.35972	3.72928	2.53859	2.85188	2.53308	2.75357	2.8021	1.97683	1.28604	1.55811	1.48989	2.8021	1.34089	1.46131	1.48651	0.983187	0.362939	0.639801	0.575208	1.48651
HNRNPAB	1454	Heterogeneous nuclear ribonucleoprotein A/B	28124	269310	263930	231360	145310	158950	778660	428490	603380	0.10443	0.980023	0.859084	0.539564	0.590212	2.89131	1.59107	2.24047	0.878327	0.792629	0.77724	0.858079	0.997072	0.976553	1.17047	1.17047	-0.187169	-0.335283	-0.363568	-0.220818	-0.00423093	-0.0342304	0.227094	0.227094
DNAJA1	535	DnaJ homolog subfamily A member 1	28152	251530	236580	229830	150940	152980	692250	389480	518590	0.111923	0.940564	0.913728	0.600087	0.608198	2.75216	1.54844	2.06174	0.842963	0.843045	0.864424	0.884227	0.949083	0.950392	1.0771	1.0771	-0.246459	-0.246318	-0.210189	-0.177511	-0.075394	-0.0734053	0.107159	0.107159
GARS	609	Glycine--tRNA ligase	15640	202630	203150	228470	136610	156300	438100	925070	293710	0.077185	1.00257	1.12752	0.674184	0.771357	2.16207	4.56532	1.44949	0.898531	1.0403	0.97116	1.12144	0.745591	2.80207	0.757249	2.80207	-0.154359	0.0570021	-0.0422186	0.165347	-0.423544	1.48649	-0.401161	1.48649
DDB1	1092	DNA damage-binding protein 1	23113	815680	307730	228230	134690	186120	623940	559120	508160	0.0283359	0.377268	0.279803	0.165126	0.228178	0.764932	0.685465	0.622989	0.338119	0.258159	0.237863	0.331736	0.263787	0.420719	0.325465	0.420719	-1.56439	-1.95367	-2.07179	-1.59189	-1.92255	-1.24907	-1.61943	-1.24907
CALR	492	Calreticulin	52561	305780	233440	226550	156120	164410	308010	267490	328200	0.171892	0.763425	0.740892	0.510563	0.537674	1.00729	0.874779	1.07332	0.684205	0.683579	0.735464	0.781697	0.347366	0.536915	0.560729	0.781697	-0.547499	-0.548819	-0.443273	-0.355319	-1.52547	-0.897233	-0.834624	-0.355319
PARP1	300	Poly [ADP-ribose] polymerase 1	21947	187380	223070	226350	133180	149810	684390	438800	458350	0.117126	1.19047	1.20797	0.710748	0.799498	3.65242	2.34177	2.4461	1.06694	1.11453	1.02383	1.16235	1.25954	1.43731	1.2779	1.43731	0.0934728	0.156433	0.0339766	0.217044	0.332895	0.523372	0.353777	0.523372
PDHB	323	Pyruvate dehydrogenase E1 component subunit beta, mitochondrial	15253	117880	205090	220490	142670	129440	478000	255960	417990	0.129394	1.73982	1.87046	1.2103	1.09807	4.05497	2.17136	3.54589	1.55928	1.72577	1.74343	1.59642	1.39836	1.33272	1.85246	1.85246	0.640881	0.787239	0.801929	0.674841	0.483735	0.414375	0.889444	0.889444
CSDE1	153	Cold shock domain-containing protein E1	21720	239040	330990	218720	214840	164560	784000	454080	753960	0.0908635	1.38466	0.914993	0.898762	0.68842	3.27979	1.8996	3.15412	1.24098	0.844213	1.29466	1.00086	1.13104	1.16592	1.64779	1.64779	0.311479	-0.244322	0.372577	0.00123822	0.177645	0.22147	0.720531	0.720531
HIST1H4A	824	Histone H4	215510	144740	178820	217260	226420	242840	158440	176860	174600	1.48895	1.23546	1.50104	1.56432	1.67777	1.09465	1.22192	1.2063	1.10726	1.38492	2.2534	2.43922	0.377492	0.749978	0.630201	2.43922	0.146988	0.469804	1.1721	1.28642	-1.40548	-0.41508	-0.666115	1.28642
HSD17B4	704	Peroxisomal multifunctional enzyme type 2;(3R)-hydroxyacyl-CoA dehydrogenase;Enoyl-CoA hydratase 2	14698	140910	181120	216750	130360	117840	334580	237760	243400	0.104308	1.28536	1.53822	0.92513	0.836278	2.37442	1.68732	1.72734	1.15198	1.41922	1.33265	1.21582	0.818821	1.03563	0.902407	1.41922	0.204115	0.505103	0.414293	0.281932	-0.288379	0.0505079	-0.14815	0.505103
DYNC1H1	1016	Cytoplasmic dynein 1 heavy chain 1	10226	225920	175040	216670	269830	117940	557600	260120	261840	0.0452638	0.774788	0.959056	1.19436	0.522043	2.46813	1.15138	1.15899	0.694389	0.884867	1.72047	0.758972	0.851136	0.706686	0.605487	1.72047	-0.526184	-0.176467	0.782805	-0.397882	-0.232538	-0.500859	-0.723832	0.782805
EFTUD2	1044	116 kDa U5 small nuclear ribonucleoprotein component	26413	223080	228700	216320	149660	145610	512600	289520	343090	0.118401	1.02519	0.969697	0.67088	0.652725	2.29783	1.29783	1.53797	0.91881	0.894685	0.966401	0.948964	0.792408	0.796573	0.803473	0.966401	-0.122162	-0.160549	-0.0493064	-0.0755752	-0.335684	-0.328122	-0.315679	-0.0493064
IRS4	42	Insulin receptor substrate 4	16914	267150	239130	216210	133510	107570	397250	359970	309370	0.0633127	0.895115	0.809321	0.499757	0.402658	1.48699	1.34745	1.15804	0.80223	0.746714	0.719898	0.585403	0.51279	0.827025	0.604988	0.827025	-0.317912	-0.421372	-0.474136	-0.772498	-0.963559	-0.273997	-0.725022	-0.273997
TCP1	399	T-complex protein 1 subunit alpha	13523	334820	246670	214080	121710	151060	798250	492710	571870	0.0403889	0.736724	0.639388	0.363509	0.451168	2.38412	1.47157	1.70799	0.660275	0.589927	0.523633	0.655929	0.822164	0.903207	0.892297	0.903207	-0.59886	-0.761391	-0.933372	-0.608387	-0.282502	-0.146871	-0.164404	-0.146871
GTF2I	869	General transcription factor II-I	20455	191970	233680	213290	134880	160740	607230	320540	455940	0.106553	1.21727	1.11106	0.70261	0.837318	3.16315	1.66974	2.37506	1.09096	1.02511	1.01211	1.21733	1.09081	1.02484	1.24079	1.24079	0.125597	0.0357806	0.0173617	0.283725	0.125406	0.0353994	0.311258	0.311258
ALDH1B1	528	Aldehyde dehydrogenase X, mitochondrial	11055	986400	573630	209140	139130	1089700	606010	1244000	1973100	0.0112074	0.581539	0.212024	0.141048	1.10472	0.614365	1.26115	2.0003	0.521193	0.195622	0.20318	1.6061	0.211864	0.77406	1.04501	1.6061	-0.940109	-2.35386	-2.29917	0.683563	-2.23879	-0.369482	0.0635141	0.683563
PREP	649	Prolyl endopeptidase	5374.8	234390	458060	208880	461630	260630	710310	303720	733420	0.022931	1.95426	0.891164	1.9695	1.11195	3.03046	1.29579	3.12906	1.75147	0.822227	2.83705	1.61661	1.04506	0.79532	1.6347	2.83705	0.808569	-0.282392	1.50439	0.692969	0.0635811	-0.330393	0.709023	1.50439
HSP90AA1	276	Heat shock protein HSP 90-alpha	24045	314410	212890	208420	146840	159360	672210	329800	432170	0.0764766	0.67711	0.662892	0.467033	0.506854	2.138	1.04895	1.37454	0.606847	0.611613	0.67276	0.736889	0.737292	0.643816	0.718095	0.737292	-0.720596	-0.709308	-0.571836	-0.440481	-0.439692	-0.63528	-0.477753	-0.439692
MTHFD1	330	C-1-tetrahydrofolate synthase, cytoplasmic;Methylenetetrahydrofolate dehydrogenase;Methenyltetrahydrofolate cyclohydrolase;Formyltetrahydrofolate synthetase;C-1-tetrahydrofolate synthase, cytoplasmic, N-terminally processed	30137	283100	244990	207920	270690	162530	2223500	425550	478520	0.106454	0.865383	0.73444	0.956164	0.574108	7.85412	1.50318	1.69029	0.775584	0.677626	1.37735	0.834666	2.7085	0.92261	0.883047	2.7085	-0.366646	-0.561438	0.461896	-0.260729	1.43749	-0.116207	-0.179438	1.43749
ACOT1;ACOT2	1223	Acyl-coenzyme A thioesterase 1;Acyl-coenzyme A thioesterase 2, mitochondrial	1201.3	43676	162220	206180	68331	60652	515730	163710	328240	0.0275048	3.71417	4.72067	1.5645	1.38868	11.8081	3.74828	7.51534	3.32875	4.3555	2.25365	2.01893	4.07203	2.30059	3.9262	4.3555	1.73498	2.12284	1.17227	1.01359	2.02575	1.20201	1.97313	2.12284
XRCC5	346	X-ray repair cross-complementing protein 5	18850	292960	262720	206120	92182	149740	1561500	526380	1295700	0.0643433	0.896778	0.703577	0.314657	0.511128	5.33008	1.79676	4.42279	0.80372	0.649151	0.453263	0.743102	1.83808	1.1028	2.31057	2.31057	-0.315234	-0.623374	-1.14158	-0.428367	0.8782	0.141177	1.20825	1.20825
DLD	297	Dihydrolipoyl dehydrogenase, mitochondrial	13706	350050	277000	204760	146350	146310	207810	255500	225900	0.0391544	0.791316	0.584945	0.418083	0.417969	0.593658	0.729896	0.645336	0.709202	0.539696	0.602247	0.607663	0.204723	0.44799	0.33714	0.709202	-0.495732	-0.889782	-0.731572	-0.718656	-2.28825	-1.15846	-1.56858	-0.495732
RPS13	810	40S ribosomal protein S13	130620	186040	171500	203930	219930	192690	217870	219860	180540	0.702107	0.921845	1.09616	1.18217	1.03575	1.17109	1.18179	0.970436	0.826186	1.01137	1.7029	1.50582	0.403852	0.725349	0.50698	1.7029	-0.275461	0.0163063	0.767998	0.590545	-1.3081	-0.463252	-0.98	0.767998
CLPP	1100	ATP-dependent Clp protease proteolytic subunit, mitochondrial	3574.4	213000	218880	202750	127650	233630	946860	586420	524440	0.0167812	1.02761	0.951878	0.599296	1.09685	4.44535	2.75315	2.46216	0.920973	0.878244	0.863283	1.59466	1.53298	1.6898	1.28629	1.6898	-0.11877	-0.187306	-0.212094	0.673249	0.616341	0.756857	0.363219	0.756857
YBX1	859	Nuclease-sensitive element-binding protein 1	71635	212740	241220	202100	190990	185310	320150	280060	273620	0.336726	1.13387	0.949986	0.897763	0.871063	1.50489	1.31644	1.28617	1.01621	0.876498	1.29322	1.26639	0.518962	0.807996	0.671927	1.29322	0.0232015	-0.190177	0.370972	0.340726	-0.9463	-0.307579	-0.573623	0.370972
HNRNPD	1003	Heterogeneous nuclear ribonucleoprotein D0	29905	230870	213410	201580	161950	142440	873420	357410	665430	0.129532	0.924373	0.873132	0.701477	0.616971	3.78317	1.5481	2.88227	0.828452	0.80559	1.01048	0.896982	1.30463	0.950182	1.50577	1.50577	-0.27151	-0.311883	0.0150338	-0.15685	0.383638	-0.0737248	0.590501	0.590501
GPI	260	Glucose-6-phosphate isomerase	33496	170720	178920	199140	124340	147350	535770	309570	395860	0.196204	1.04803	1.16647	0.728327	0.863109	3.1383	1.81332	2.31877	0.939279	1.07624	1.04915	1.25483	1.08224	1.11297	1.21138	1.25483	-0.0903741	0.105996	0.0692245	0.327492	0.114025	0.154409	0.276653	0.327492
NNT	984	NAD(P) transhydrogenase, mitochondrial	9186.7	673380	274320	197830	129920	72835	464860	214950	327010	0.0136427	0.407378	0.293787	0.192937	0.108163	0.690338	0.319211	0.485625	0.365105	0.27106	0.277925	0.157253	0.238064	0.195923	0.253702	0.365105	-1.45362	-1.88331	-1.84723	-2.66884	-2.07058	-2.35164	-1.97879	-1.45362
TPR	339	Nucleoprotein TPR	5307.9	214060	185390	196630	109000	113800	461440	296880	255680	0.0247963	0.866066	0.918574	0.509203	0.531627	2.15566	1.3869	1.19443	0.776195	0.847516	0.733505	0.772904	0.74338	0.851242	0.624	0.851242	-0.365508	-0.238687	-0.447121	-0.371638	-0.427829	-0.232359	-0.680381	-0.232359
RPL5	636	60S ribosomal protein L5	95098	235280	190280	195690	111240	150510	483470	352430	390990	0.404191	0.808739	0.831732	0.472798	0.639706	2.05487	1.49792	1.66181	0.724817	0.767392	0.681064	0.930035	0.708623	0.91938	0.868169	0.930035	-0.464311	-0.381964	-0.554137	-0.104643	-0.496909	-0.121266	-0.203952	-0.104643
MARCKS	509	Myristoylated alanine-rich C-kinase substrate	17559	120110	290670	194170	153030	203150	816490	499190	385090	0.146191	2.42003	1.6166	1.27408	1.69137	6.79785	4.15611	3.20614	2.16891	1.49155	1.83531	2.45899	2.34424	2.5509	1.67497	2.5509	1.11697	0.576809	0.876024	1.29807	1.22912	1.35101	0.744134	1.35101
GMPS	679	GMP synthase [glutamine-hydrolyzing]	12199	691020	151170	193260	207190	108800	611680	282580	247690	0.0176536	0.218764	0.279674	0.299832	0.157448	0.885184	0.408932	0.358441	0.196063	0.258039	0.431907	0.228906	0.305256	0.250991	0.187258	0.431907	-2.35061	-1.95434	-1.21121	-2.12717	-1.71191	-1.99429	-2.4169	-1.21121
IARS	610	Isoleucine--tRNA ligase, cytoplasmic	15167	246600	201560	188530	126700	134000	594180	338440	378950	0.0615045	0.817356	0.764517	0.513788	0.54339	2.40949	1.37242	1.5367	0.73254	0.705377	0.740109	0.790007	0.830914	0.842357	0.802809	0.842357	-0.44902	-0.503534	-0.43419	-0.340063	-0.267229	-0.247497	-0.316871	-0.247497
PAICS	438	Multifunctional protein ADE2;Phosphoribosylaminoimidazole-succinocarboxamide synthase;Phosphoribosylaminoimidazole carboxylase	18785	204300	272680	188240	149970	153200	435110	349970	501050	0.0919481	1.3347	0.92139	0.734068	0.749878	2.12976	1.71302	2.45252	1.1962	0.850115	1.05742	1.09021	0.734449	1.0514	1.28126	1.28126	0.258463	-0.234271	0.0805508	0.124604	-0.445266	0.0723179	0.35756	0.35756
ATP12A	734	Potassium-transporting ATPase alpha chain 2	14271	815830	147990	186860	126640	91111	211390	282680	211230	0.0174926	0.181398	0.229043	0.155228	0.111679	0.25911	0.346494	0.258914	0.162575	0.211325	0.223606	0.162364	0.0893544	0.212668	0.135263	0.223606	-2.62083	-2.24247	-2.16097	-2.62269	-3.48432	-2.23332	-2.88616	-2.16097
DIS3	1743	Exosome complex exonuclease RRP44	8031.5	169510	212200	186700	140900	95932	424790	324780	345200	0.0473807	1.25184	1.10141	0.831219	0.565937	2.50599	1.91599	2.03646	1.12194	1.01621	1.19737	0.822787	0.864191	1.17598	1.0639	1.19737	0.165998	0.0231966	0.259867	-0.28141	-0.210577	0.233868	0.0893568	0.259867
RPL32	836	60S ribosomal protein L32	111430	139920	160450	185830	141120	175840	624730	305140	447230	0.796384	1.14673	1.32812	1.00858	1.25672	4.46491	2.18082	3.19633	1.02773	1.22538	1.45285	1.82708	1.53973	1.33853	1.66984	1.82708	0.0394649	0.293226	0.538886	0.869538	0.622674	0.420645	0.739709	0.869538
RPL35A	401	60S ribosomal protein L35a	151040	170200	175690	185400	185100	205230	312760	224900	225620	0.887427	1.03226	1.08931	1.08754	1.20582	1.8376	1.32139	1.32562	0.92514	1.00504	1.5666	1.75307	0.633698	0.811031	0.692535	1.75307	-0.112256	0.00725531	0.64764	0.809887	-0.658132	-0.302171	-0.530041	0.809887
TNPO1	1363	Transportin-1	10769	381030	230120	184260	126570	144750	410170	417470	339880	0.0282629	0.603942	0.483584	0.332179	0.379891	1.07648	1.09564	0.892003	0.541272	0.446176	0.478502	0.552304	0.371224	0.672471	0.466004	0.672471	-0.885575	-1.16432	-1.0634	-0.856465	-1.42964	-0.572456	-1.10158	-0.572456
TLN1	1773	Talin-1	13525	303770	232460	183010	128060	129790	464090	318260	290060	0.0445238	0.76525	0.602462	0.421569	0.427264	1.52777	1.0477	0.954867	0.685841	0.555858	0.607269	0.621177	0.526852	0.64305	0.498846	0.685841	-0.544054	-0.847212	-0.719593	-0.686924	-0.924531	-0.636998	-1.00333	-0.544054
BCAP31	700	B-cell receptor-associated protein 31	22980	497500	178680	182500	142570	106790	348120	340250	261000	0.046191	0.359156	0.366834	0.286573	0.214653	0.699739	0.68392	0.524623	0.321887	0.338457	0.412807	0.312073	0.241305	0.419771	0.274076	0.419771	-1.63538	-1.56295	-1.27646	-1.68004	-2.05107	-1.25233	-1.86735	-1.25233
CTPS1	394	CTP synthase 1	7651.6	211820	531000	182400	97364	96137	340400	286100	861730	0.0361231	2.50685	0.861108	0.459654	0.453862	1.60702	1.35068	4.06822	2.24671	0.794496	0.662131	0.659846	0.554183	0.829007	2.12534	2.24671	1.16782	-0.331888	-0.594812	-0.599799	-0.851564	-0.270543	1.08769	1.16782
ALDH7A1	665	Alpha-aminoadipic semialdehyde dehydrogenase	3507.3	390700	296860	182150	84438	241390	514920	901460	630580	0.00897696	0.759816	0.466214	0.21612	0.61784	1.31794	2.30729	1.61397	0.680971	0.43015	0.31132	0.898245	0.454493	1.41615	0.84318	1.41615	-0.554335	-1.21709	-1.68353	-0.154819	-1.13767	0.501978	-0.246087	0.501978
CCT4	691	T-complex protein 1 subunit delta	16758	308000	191010	181650	110260	137640	747440	381110	528420	0.0544091	0.620162	0.589773	0.357987	0.446883	2.42675	1.23737	1.71565	0.555809	0.54415	0.515679	0.6497	0.836867	0.759464	0.896297	0.896297	-0.847339	-0.877924	-0.955455	-0.622154	-0.256929	-0.396947	-0.157951	-0.157951
KRT1	231	Keratin, type II cytoskeletal 1	383830	586450	193180	180980	965800	313770	612660	271670	1940800	0.654497	0.329406	0.308603	1.64686	0.535033	1.04469	0.463245	3.3094	0.295224	0.28473	2.37229	0.777856	0.360263	0.284327	1.72891	2.37229	-1.76012	-1.81233	1.24628	-0.362424	-1.47288	-1.81438	0.789866	1.24628
VDAC2	628	Voltage-dependent anion-selective channel protein 2	11948	1624000	149020	180980	96810	88365	1063800	518150	559540	0.00735714	0.0917611	0.111441	0.0596121	0.0544119	0.655049	0.319058	0.344544	0.0822392	0.10282	0.085871	0.0791067	0.225894	0.195829	0.179998	0.225894	-3.60403	-3.2818	-3.54169	-3.66006	-2.14628	-2.35233	-2.47394	-2.14628
SERTAD4	1616	SERTA domain-containing protein 4	10368	208870	194090	180110	119690	107160	314260	273630	313800	0.0496385	0.929238	0.862307	0.573036	0.513046	1.50457	1.31005	1.50237	0.832813	0.795602	0.825456	0.745892	0.518853	0.804072	0.784875	0.832813	-0.263936	-0.329882	-0.276737	-0.422962	-0.946603	-0.314603	-0.349465	-0.263936
HNRNPH1	540	Heterogeneous nuclear ribonucleoprotein H;Heterogeneous nuclear ribonucleoprotein H, N-terminally processed	14436	358030	222990	179580	127490	134830	974060	354210	605580	0.0403206	0.622825	0.501578	0.356087	0.376589	2.72061	0.989331	1.69142	0.558195	0.462778	0.512943	0.547503	0.938204	0.607224	0.883641	0.938204	-0.841158	-1.11161	-0.96313	-0.869062	-0.0920265	-0.7197	-0.178468	-0.0920265
SFPQ	445	Splicing factor, proline- and glutamine-rich	20058	231780	190950	176380	97382	116620	1302600	480050	779110	0.086539	0.823842	0.76098	0.420148	0.50315	5.61998	2.07115	3.36142	0.738353	0.702113	0.605222	0.731503	1.93805	1.27121	1.75609	1.93805	-0.437618	-0.510224	-0.724463	-0.451064	0.954609	0.346204	0.812366	0.954609
YWHAZ	847	14-3-3 protein zeta/delta	24592	310170	212490	176020	125380	135180	849610	350030	580600	0.0792856	0.685076	0.567495	0.40423	0.435826	2.73918	1.12851	1.87188	0.613987	0.523596	0.582292	0.633624	0.944606	0.692648	0.977914	0.977914	-0.703721	-0.933475	-0.780186	-0.658301	-0.0822151	-0.529805	-0.0322199	-0.0322199
RAN	825	GTP-binding nuclear protein Ran	43464	240660	192270	173870	135290	146190	636470	344230	493740	0.180603	0.798928	0.722472	0.562162	0.607455	2.64469	1.43036	2.05161	0.716024	0.666584	0.809793	0.883147	0.912021	0.877915	1.07181	1.07181	-0.481919	-0.585142	-0.304375	-0.179275	-0.132861	-0.187848	0.10005	0.10005
PDE12	1170	2,5-phosphodiesterase 12	4771.6	55899	292910	173850	102830	59975	221680	121860	391780	0.0853611	5.23999	3.11007	1.83957	1.07292	3.96572	2.18	7.00871	4.69624	2.86949	2.64989	1.55986	1.36758	1.33803	3.66152	4.69624	2.23151	1.52079	1.40593	0.641415	0.451628	0.420106	1.87244	2.23151
FUS	570	RNA-binding protein FUS	15326	128430	207500	173300	113050	148480	625840	331250	547700	0.119333	1.61567	1.34937	0.880246	1.15612	4.873	2.57923	4.26458	1.44801	1.24499	1.26799	1.68082	1.68046	1.58306	2.22792	2.22792	0.534072	0.316135	0.342545	0.749163	0.748855	0.662714	1.1557	1.1557
DDX39B;DDX39A	998	Spliceosome RNA helicase DDX39B;ATP-dependent RNA helicase DDX39A	21909	178640	154150	171720	134160	124540	321600	242020	243500	0.122643	0.862909	0.961263	0.751008	0.697156	1.80027	1.35479	1.36308	0.773366	0.886903	1.08182	1.01356	0.620824	0.831534	0.712105	1.08182	-0.370777	-0.173152	0.113466	0.0194306	-0.687744	-0.266153	-0.489839	0.113466
MCCC1	1428	Methylcrotonoyl-CoA carboxylase subunit alpha, mitochondrial	237530	109700	165850	171210	127350	185040	516400	254240	405630	2.16527	1.51185	1.56071	1.16089	1.68678	4.70738	2.31759	3.69763	1.35497	1.43998	1.67226	2.45233	1.62334	1.42248	1.93173	2.45233	0.438259	0.526049	0.741802	1.29415	0.698969	0.508403	0.949896	1.29415
LARS	1659	Leucine--tRNA ligase, cytoplasmic	16235	279230	288030	171080	115010	118530	516980	352170	533520	0.058142	1.03152	0.612685	0.411883	0.424489	1.85145	1.26122	1.91068	0.924476	0.56529	0.593316	0.617142	0.638473	0.774101	0.998188	0.998188	-0.113292	-0.822938	-0.753129	-0.696325	-0.647302	-0.369406	-0.00261687	-0.00261687
AARS	667	Alanine--tRNA ligase, cytoplasmic	11621	247360	185530	170580	117330	111760	447250	327960	293380	0.0469801	0.75004	0.689602	0.474329	0.451811	1.80809	1.32584	1.18604	0.67221	0.636257	0.683269	0.656865	0.623522	0.813765	0.619619	0.813765	-0.573016	-0.652319	-0.549474	-0.606332	-0.681487	-0.297316	-0.690547	-0.297316
NENF	1716	Neudesin	2859.9	255500	268380	169210	308190	200430	546140	455280	414800	0.0111933	1.05041	0.66227	1.20622	0.784462	2.13753	1.78192	1.62348	0.941411	0.611039	1.73756	1.14049	0.73713	1.09369	0.848148	1.73756	-0.0871028	-0.710663	0.797063	0.189652	-0.440009	0.129207	-0.237613	0.797063
GART	437	Trifunctional purine biosynthetic protein adenosine-3;Phosphoribosylamine--glycine ligase;Phosphoribosylformylglycinamidine cyclo-ligase;Phosphoribosylglycinamide formyltransferase	8833.8	241630	204910	167530	110380	117630	437850	332220	304870	0.0365592	0.848032	0.693333	0.456814	0.486819	1.81207	1.37491	1.26172	0.760033	0.639699	0.658039	0.70776	0.624893	0.843883	0.659155	0.843883	-0.395866	-0.644535	-0.603755	-0.498667	-0.67832	-0.244885	-0.601311	-0.244885
IPO7	197	Importin-7	10137	379950	173720	167400	123500	101720	445380	307680	298700	0.0266798	0.457218	0.440584	0.325043	0.267719	1.17221	0.809791	0.786156	0.409773	0.406502	0.468223	0.389223	0.404236	0.497027	0.410707	0.497027	-1.2871	-1.29866	-1.09473	-1.36133	-1.30673	-1.0086	-1.28382	-1.0086
HARS	336	Histidine--tRNA ligase, cytoplasmic	8564.1	139520	93334	165440	116480	48733	378410	180260	212980	0.0613826	0.668965	1.18578	0.834862	0.34929	2.71223	1.292	1.52652	0.599548	1.09405	1.20262	0.507815	0.935313	0.792995	0.797491	1.20262	-0.738054	0.129681	0.266176	-0.977624	-0.0964784	-0.334617	-0.326459	0.266176
TMPO	613	Lamina-associated polypeptide 2, isoform alpha;Thymopoietin;Thymopentin	21385	318990	184570	163320	131780	113290	401260	277340	299710	0.0670397	0.578607	0.511991	0.413116	0.355152	1.25791	0.869432	0.939559	0.518566	0.472385	0.595093	0.516337	0.43379	0.533633	0.490849	0.595093	-0.9474	-1.08196	-0.748814	-0.953614	-1.20493	-0.90608	-1.02665	-0.748814
HSD17B10	1452	3-hydroxyacyl-CoA dehydrogenase type-2	6073.6	104600	169250	163180	103740	83340	212600	178320	207030	0.058065	1.61807	1.56004	0.991778	0.79675	2.0325	1.70478	1.97925	1.45016	1.43936	1.42865	1.15835	0.70091	1.04635	1.03401	1.45016	0.536216	0.525426	0.514656	0.212075	-0.512698	0.0653616	0.0482517	0.536216
ANXA5	292	Annexin A5	22814	357230	686110	163000	123780	312210	910230	1059000	1459800	0.0638636	1.92064	0.456289	0.346499	0.873975	2.54802	2.96448	4.08644	1.72134	0.420992	0.499131	1.27063	0.878687	1.81951	2.13486	2.13486	0.78353	-1.24814	-1.00251	0.34554	-0.186579	0.863553	1.09414	1.09414
TRMT10C	1203	Mitochondrial ribonuclease P protein 1	8255	53031	163930	161620	100500	101600	237910	196930	212230	0.155664	3.09121	3.04765	1.89512	1.91586	4.48624	3.71349	4.002	2.77044	2.8119	2.72991	2.78537	1.54708	2.27924	2.09074	2.8119	1.47012	1.49154	1.44885	1.47787	0.629551	1.18855	1.06402	1.49154
PCBP1	1062	Poly(rC)-binding protein 1	16388	225570	205090	161540	96980	123390	486650	347150	401260	0.0726515	0.909208	0.716141	0.429933	0.547014	2.15742	1.53899	1.77887	0.814861	0.660743	0.619317	0.795276	0.743989	0.94459	0.929326	0.94459	-0.295375	-0.597839	-0.69125	-0.330473	-0.426647	-0.0822401	-0.105743	-0.0822401
IGF2BP1	1645	Insulin-like growth factor 2 mRNA-binding protein 1	17984	221810	145430	160840	127880	108350	377160	237260	262710	0.0810784	0.655651	0.725125	0.576529	0.488481	1.70037	1.06965	1.18439	0.587615	0.669032	0.830489	0.710177	0.586375	0.656524	0.618756	0.830489	-0.767056	-0.579853	-0.267968	-0.493749	-0.770104	-0.60708	-0.692559	-0.267968
HMOX2	522	Heme oxygenase 2	1492.1	296480	268930	158430	95988	87038	675040	405360	863010	0.00503272	0.907076	0.53437	0.323759	0.293571	2.27685	1.36724	2.91085	0.81295	0.493033	0.466373	0.426808	0.785173	0.839176	1.5207	1.5207	-0.298761	-1.02024	-1.10044	-1.22834	-0.348918	-0.252955	0.604737	0.604737
RPL23	826	60S ribosomal protein L23	63435	192770	158700	157930	136000	129840	367670	259230	279190	0.329071	0.823261	0.819266	0.705504	0.673549	1.9073	1.34476	1.44831	0.737832	0.755891	1.01628	0.979238	0.657733	0.825379	0.756631	1.01628	-0.438635	-0.40375	0.0232922	-0.0302691	-0.604426	-0.276872	-0.402339	0.0232922
CFL1	454	Cofilin-1	45405	187900	148160	156760	121600	120650	345470	228860	298250	0.241644	0.788505	0.834274	0.647153	0.642097	1.83858	1.21799	1.58728	0.706683	0.769737	0.932221	0.933511	0.634037	0.747568	0.829234	0.933511	-0.500866	-0.377562	-0.101256	-0.0992606	-0.657361	-0.419724	-0.270148	-0.0992606
MRPS27	1340	28S ribosomal protein S27, mitochondrial	4011.7	48562	148830	155950	103020	70488	185650	122960	159920	0.0826099	3.06474	3.21136	2.12141	1.45151	3.82295	2.53202	3.29311	2.74672	2.96294	3.05589	2.11027	1.31835	1.55408	1.7204	3.05589	1.45771	1.56703	1.61159	1.07743	0.398729	0.636065	0.782745	1.61159
MCM3	466	DNA replication licensing factor MCM3	12194	295370	186850	154460	93530	81963	389280	295580	296430	0.0412838	0.632596	0.522937	0.316654	0.277493	1.31794	1.00071	1.00359	0.566953	0.482485	0.456139	0.403432	0.454492	0.614209	0.524299	0.614209	-0.818699	-1.05144	-1.13246	-1.3096	-1.13767	-0.703199	-0.931537	-0.703199
RPL7A	819	60S ribosomal protein L7a	99770	175040	129180	153090	130170	136320	357840	211550	272680	0.569984	0.738003	0.8746	0.743659	0.778793	2.04433	1.20858	1.55782	0.661421	0.806944	1.07124	1.13225	0.704989	0.741794	0.813841	1.13225	-0.596359	-0.309459	0.0992784	0.179189	-0.504327	-0.43091	-0.297181	0.179189
HADH	1104	Hydroxyacyl-coenzyme A dehydrogenase, mitochondrial	6456.3	39911	171460	152840	89950	58973	137340	136440	140520	0.161767	4.29606	3.82952	2.25376	1.47761	3.44116	3.41861	3.52083	3.85026	3.53328	3.24654	2.14822	1.18668	2.09825	1.83937	3.85026	1.94496	1.82101	1.6989	1.10314	0.246937	1.06918	0.879212	1.94496
RPS5	640	40S ribosomal protein S5;40S ribosomal protein S5, N-terminally processed	23262	224510	156550	152780	105360	88983	336480	252620	292610	0.103612	0.697296	0.680504	0.469289	0.396343	1.49873	1.12521	1.30333	0.624939	0.627863	0.676009	0.576223	0.516838	0.69062	0.68089	0.69062	-0.678213	-0.671479	-0.564886	-0.795301	-0.952216	-0.534035	-0.554506	-0.534035
SERBP1	1291	Plasminogen activator inhibitor 1 RNA-binding protein	44076	142580	166060	151530	127890	135980	568220	305080	457860	0.309132	1.16468	1.06277	0.89697	0.95371	3.98527	2.13971	3.21125	1.04382	0.980559	1.29208	1.38655	1.37432	1.3133	1.67764	1.67764	0.0618763	-0.0283231	0.369698	0.471499	0.458721	0.393192	0.74643	0.74643
SMC4	1612	Structural maintenance of chromosomes protein 4	7884.3	174320	174470	151290	78965	86460	700420	333750	358910	0.0452289	1.00086	0.867887	0.452989	0.495984	4.01801	1.91458	2.05891	0.897003	0.80075	0.652529	0.721086	1.38561	1.17512	1.07563	1.38561	-0.156816	-0.320576	-0.615887	-0.471757	0.470526	0.232806	0.105179	0.470526
SPTBN1	900	Spectrin beta chain, non-erythrocytic 1	5544.4	205610	135610	151170	67390	66981	348490	247620	216190	0.0269656	0.65955	0.735227	0.327756	0.325767	1.69491	1.20432	1.05146	0.591109	0.678352	0.472132	0.473616	0.58449	0.739178	0.549307	0.739178	-0.758504	-0.559893	-1.08274	-1.07821	-0.77475	-0.436007	-0.864316	-0.436007
GLUD1;GLUD2	213	Glutamate dehydrogenase 1, mitochondrial;Glutamate dehydrogenase 2, mitochondrial	6044.7	60965	89353	150300	82251	63923	243090	113040	148740	0.0991503	1.46564	2.46535	1.34915	1.04852	3.98737	1.85418	2.43976	1.31356	2.27464	1.94345	1.52439	1.37505	1.13804	1.27459	2.27464	0.393478	1.18564	0.958618	0.60823	0.459481	0.186556	0.350034	1.18564
TKT	506	Transketolase	27027	157120	142430	148120	114220	102430	411370	228260	256620	0.172015	0.906505	0.942719	0.72696	0.651922	2.61819	1.45277	1.63327	0.812438	0.869793	1.04718	0.947796	0.902884	0.891673	0.853262	1.04718	-0.29967	-0.201255	0.0665146	-0.0773519	-0.147387	-0.165413	-0.228938	0.0665146
RPL19	886	60S ribosomal protein L19	69356	183980	137950	147360	124680	115400	248510	211790	189470	0.376976	0.74981	0.800957	0.677682	0.627242	1.35074	1.15116	1.02984	0.672003	0.738997	0.976199	0.911915	0.465805	0.706549	0.538014	0.976199	-0.57346	-0.436359	-0.0347528	-0.133029	-1.1022	-0.501139	-0.894285	-0.0347528
SLC25A3	894	Phosphate carrier protein, mitochondrial	5908.5	278390	87688	146220	100720	57635	120790	142420	100160	0.0212238	0.314983	0.525234	0.361795	0.20703	0.433888	0.511584	0.359783	0.282297	0.484604	0.521164	0.30099	0.149626	0.313996	0.18796	0.521164	-1.82471	-1.04512	-0.940191	-1.73221	-2.74056	-1.67118	-2.41151	-0.940191
BOLA2	1548	BolA-like protein 2	44682	181160	166740	145740	127990	109780	441290	331080	320190	0.246644	0.920402	0.804482	0.706503	0.605984	2.43591	1.82756	1.76744	0.824893	0.74225	1.01771	0.881008	0.840026	1.1217	0.923356	1.1217	-0.277721	-0.430022	0.0253327	-0.182773	-0.251494	0.165691	-0.115041	0.165691
RPL4	576	60S ribosomal protein L4	84703	226380	136700	145450	132250	131580	403460	249490	341380	0.374163	0.603852	0.642504	0.584195	0.581235	1.78222	1.10208	1.508	0.541191	0.592802	0.84153	0.845028	0.614601	0.676429	0.787814	0.845028	-0.88579	-0.754378	-0.248913	-0.24293	-0.702278	-0.563989	-0.344073	-0.24293
HNRNPU	899	Heterogeneous nuclear ribonucleoprotein U	16368	185400	185990	144850	92177	113920	471130	290140	328270	0.0882848	1.00318	0.781284	0.497179	0.614455	2.54115	1.56494	1.7706	0.899084	0.720846	0.716185	0.893325	0.876319	0.960518	0.925007	0.960518	-0.153473	-0.472236	-0.481596	-0.162744	-0.190473	-0.0581161	-0.112464	-0.0581161
RPS19	593	40S ribosomal protein S19	116590	104140	167280	144510	149170	164320	283680	228030	351750	1.11955	1.6063	1.38765	1.4324	1.57788	2.72403	2.18965	3.37766	1.43962	1.28031	2.06337	2.29399	0.939382	1.34395	1.76458	2.29399	0.525684	0.35649	1.045	1.19786	-0.0902165	0.426475	0.819321	1.19786
IMPDH2	338	Inosine-5-monophosphate dehydrogenase 2	16997	186330	141380	144020	70732	99748	794090	282210	345410	0.0912199	0.758761	0.77293	0.379606	0.53533	4.26174	1.51457	1.85375	0.680026	0.713139	0.546821	0.778288	1.46966	0.929602	0.968447	1.46966	-0.556339	-0.487746	-0.870859	-0.361624	0.555486	-0.105315	-0.0462554	0.555486
CKAP5	1001	Cytoskeleton-associated protein 5	8793.3	136260	86549	143120	53991	49339	283490	114180	169260	0.0645332	0.635175	1.05034	0.396235	0.362095	2.08051	0.837957	1.24218	0.569264	0.969094	0.570775	0.52643	0.717464	0.514315	0.648948	0.969094	-0.81283	-0.0452917	-0.809005	-0.925685	-0.479021	-0.959276	-0.623826	-0.0452917
PSMB6	497	Proteasome subunit beta type-6	4441.2	105590	63839	142640	73236	56878	321110	914770	132160	0.0420608	0.604593	1.35089	0.693588	0.538668	3.0411	8.66342	1.25163	0.541855	1.24639	0.999112	0.783142	1.04873	5.31737	0.653884	5.31737	-0.88402	0.31775	-0.00128221	-0.352654	0.0686377	2.41071	-0.612893	2.41071
SUCLA2	1660	Succinyl-CoA ligase [ADP-forming] subunit beta, mitochondrial	5875.3	45936	111710	142110	113950	73389	632460	174380	197870	0.127902	2.43186	3.09365	2.48063	1.59764	13.7683	3.79615	4.30751	2.17951	2.85434	3.57333	2.32272	4.748	2.32997	2.25035	4.748	1.124	1.51316	1.83727	1.21582	2.24732	1.22031	1.17015	2.24732
CLPX	174	ATP-dependent Clp protease ATP-binding subunit clpX-like, mitochondrial	7438.6	423680	158220	141910	85081	87833	220570	200230	233160	0.0175571	0.373442	0.334946	0.200814	0.20731	0.520605	0.472597	0.550321	0.334691	0.309036	0.289272	0.301397	0.179531	0.290067	0.287501	0.334691	-1.5791	-1.69415	-1.7895	-1.73026	-2.4777	-1.78554	-1.79836	-1.5791
DDX3X;DDX3Y	32	ATP-dependent RNA helicase DDX3X;ATP-dependent RNA helicase DDX3Y	8644.8	145230	159150	141770	100330	87135	332820	247880	246110	0.0595249	1.09585	0.976176	0.690835	0.599979	2.29168	1.70681	1.69462	0.982133	0.900662	0.995146	0.872279	0.790286	1.04759	0.885312	1.04759	-0.026009	-0.150942	-0.00702035	-0.197139	-0.339554	0.0670783	-0.175741	0.0670783
HDLBP	895	Vigilin	7093.1	156660	158660	141300	85993	90428	398210	267760	247330	0.045277	1.01277	0.901953	0.548915	0.577225	2.54187	1.70918	1.57877	0.907673	0.832181	0.79071	0.839197	0.876567	1.04905	0.824788	1.04905	-0.139755	-0.26503	-0.33878	-0.252919	-0.190064	0.0690795	-0.277905	0.0690795
STOML2	1699	Stomatin-like protein 2, mitochondrial	4314.1	69631	151920	141220	82415	79282	251690	194830	224120	0.0619566	2.18179	2.02812	1.1836	1.1386	3.61463	2.79804	3.21868	1.95539	1.87123	1.70497	1.65535	1.24651	1.71736	1.68152	1.95539	0.967453	0.903988	0.769743	0.72714	0.31789	0.78019	0.749764	0.967453
SSBP1	925	Single-stranded DNA-binding protein, mitochondrial	10302	17893	134710	141160	118670	84567	336600	203120	224700	0.575756	7.52864	7.88912	6.6322	4.72626	18.8118	11.3519	12.558	6.74741	7.27884	9.55366	6.87127	6.48727	6.9675	6.5606	9.55366	2.75433	2.86371	3.25605	2.78058	2.69761	2.80064	2.71383	3.25605
PMPCB	148	Mitochondrial-processing peptidase subunit beta	8041.7	45378	171640	140990	101730	137930	276760	182110	292790	0.177216	3.78245	3.10701	2.24184	3.03958	6.09899	4.01318	6.45225	3.38995	2.86666	3.22936	4.41909	2.10324	2.46318	3.37081	4.41909	1.76126	1.51937	1.69125	2.14375	1.07261	1.30052	1.7531	2.14375
SPIN2B;SPIN2A	1470	Spindlin-2B;Spindlin-2A	11646	212370	181740	140690	88657	106970	69661	168380	89556	0.0548383	0.855771	0.662476	0.417465	0.503696	0.328017	0.792862	0.421698	0.766969	0.611229	0.601357	0.732298	0.113117	0.486637	0.220305	0.766969	-0.382761	-0.710215	-0.733707	-0.449497	-3.14411	-1.03908	-2.18242	-0.382761
RPL14	689	60S ribosomal protein L14	83241	141020	144030	139260	124580	144940	465630	231350	301500	0.590278	1.02134	0.98752	0.883421	1.0278	3.30187	1.64055	2.13799	0.915361	0.911128	1.27256	1.49426	1.13865	1.00692	1.11694	1.49426	-0.127587	-0.134274	0.347739	0.579433	0.187328	0.00995321	0.159553	0.579433
ATP5H	170	ATP synthase subunit d, mitochondrial	18031	70135	150310	138930	79331	104210	220200	199910	279340	0.25709	2.14315	1.98089	1.13112	1.48585	3.13966	2.85036	3.98289	1.92076	1.82766	1.62937	2.1602	1.08271	1.74947	2.08076	2.1602	0.941678	0.869997	0.704316	1.11116	0.114651	0.80692	1.05711	1.11116
CKAP4	933	Cytoskeleton-associated protein 4	10305	358580	146530	138580	81535	94489	314610	291920	278230	0.0287384	0.40864	0.386469	0.227383	0.263509	0.877377	0.8141	0.775922	0.366236	0.356573	0.327544	0.383102	0.302564	0.499672	0.405361	0.499672	-1.44916	-1.48773	-1.61024	-1.3842	-1.72469	-1.00095	-1.30272	-1.00095
TUBB	271	Tubulin beta chain	22495	552720	166730	138560	86327	101790	414660	333730	375560	0.0406987	0.301654	0.250688	0.156186	0.184162	0.750217	0.603796	0.679476	0.270351	0.231295	0.224985	0.267744	0.258713	0.370593	0.354975	0.370593	-1.88709	-2.11219	-2.1521	-1.90108	-1.95058	-1.43209	-1.49421	-1.43209
RPLP2	248	60S acidic ribosomal protein P2	144960	158490	131930	138550	147790	177880	258740	191870	234840	0.914632	0.832418	0.874188	0.932488	1.12234	1.63253	1.21061	1.48173	0.74604	0.806563	1.34325	1.63171	0.56298	0.743041	0.774094	1.63171	-0.422676	-0.31014	0.425723	0.706389	-0.828845	-0.428487	-0.369419	0.706389
VDAC1	432	Voltage-dependent anion-selective channel protein 1	3452.3	1713600	64497	137930	67735	20788	435440	269260	125450	0.00201465	0.0376383	0.0804914	0.0395279	0.0121312	0.254108	0.157131	0.0732085	0.0337326	0.0742648	0.0569398	0.0176369	0.0876294	0.0964428	0.0382459	0.0964428	-4.88971	-3.75118	-4.13442	-5.82526	-3.51244	-3.37418	-4.70855	-3.37418
RPL29	646	60S ribosomal protein L29	126480	115470	121500	137900	137550	157800	304970	199790	214440	1.09535	1.05222	1.19425	1.19122	1.36659	2.64112	1.73023	1.85711	0.943034	1.10187	1.71595	1.98681	0.910791	1.06197	0.970198	1.98681	-0.0846185	0.139949	0.779004	0.990456	-0.134807	0.0867422	-0.0436493	0.990456
PSMA1	470	Proteasome subunit alpha type-1	23720	93511	78988	137500	178460	59902	1119800	162030	187980	0.25366	0.844692	1.47042	1.90844	0.640588	11.9751	1.73274	2.01024	0.75704	1.35667	2.7491	0.931317	4.12961	1.06351	1.0502	4.12961	-0.401559	0.440069	1.45896	-0.102655	2.046	0.0888289	0.0706659	2.046
HSPA4	556	Heat shock 70 kDa protein 4	13671	154650	153890	137150	75445	123510	917190	331470	368560	0.0883996	0.995086	0.886841	0.487844	0.798642	5.93075	2.14336	2.38319	0.891827	0.818238	0.702737	1.1611	2.04522	1.31553	1.24504	2.04522	-0.165164	-0.289407	-0.508944	0.215498	1.03226	0.395647	0.316187	1.03226
HNRNPR	88	Heterogeneous nuclear ribonucleoprotein R	23581	126830	151510	134720	71628	92157	446540	234910	355330	0.185926	1.19459	1.06221	0.564756	0.726618	3.52078	1.85216	2.80162	1.07063	0.98004	0.813529	1.05639	1.21414	1.13681	1.46364	1.46364	0.0984603	-0.0290869	-0.297734	0.0791462	0.279937	0.184988	0.549558	0.549558
HNRNPA3	707	Heterogeneous nuclear ribonucleoprotein A3	17043	158530	155310	134650	86099	103660	303500	232870	313520	0.107506	0.979688	0.849366	0.543109	0.653883	1.91446	1.46893	1.97767	0.878028	0.783662	0.782346	0.950646	0.660204	0.901591	1.03318	1.03318	-0.187662	-0.351697	-0.354121	-0.07302	-0.599016	-0.149455	0.0470963	0.0470963
RPL13A;RPL13AP3	601	60S ribosomal protein L13a;Putative 60S ribosomal protein L13a protein RPL13AP3	120740	117270	134420	134600	126730	151530	314920	190880	256030	1.02959	1.14624	1.14778	1.08067	1.29215	2.68543	1.6277	2.18325	1.0273	1.05899	1.5567	1.87858	0.926071	0.999036	1.14058	1.87858	0.0388571	0.0826895	0.63849	0.909646	-0.110805	-0.00139215	0.189774	0.909646
PSMB1	421	Proteasome subunit beta type-1	11198	108480	74593	134130	80015	37345	285650	99437	107260	0.103226	0.68762	1.23645	0.737601	0.344257	2.6332	0.916639	0.988754	0.616267	1.1408	1.06251	0.500497	0.908062	0.562608	0.516549	1.1408	-0.698374	0.190048	0.0874794	-0.998566	-0.139137	-0.829799	-0.953022	0.190048
LRRC59	1379	Leucine-rich repeat-containing protein 59	18440	333930	133680	133640	121640	84679	474340	258350	318730	0.0552212	0.400323	0.400204	0.364268	0.253583	1.42048	0.773665	0.954481	0.358782	0.369245	0.524727	0.368671	0.489852	0.474854	0.498645	0.524727	-1.47882	-1.43735	-0.930362	-1.43959	-1.02958	-1.07444	-1.00392	-0.930362
ST13;ST13P4;ST13P5	684	Hsc70-interacting protein;Putative protein FAM10A4;Putative protein FAM10A5	30298	178700	131230	133390	102170	102530	367840	208450	273910	0.169547	0.734359	0.746447	0.57174	0.573755	2.05842	1.16648	1.53279	0.658156	0.688704	0.82359	0.834152	0.709848	0.715953	0.800768	0.834152	-0.603499	-0.538044	-0.280002	-0.261617	-0.494418	-0.482062	-0.320543	-0.261617
ABCB7	132	ATP-binding cassette sub-family B member 7, mitochondrial	2913.3	84235	220930	132940	82862	65968	221760	182180	342870	0.0345854	2.62278	1.5782	0.9837	0.783142	2.63263	2.16276	4.0704	2.35062	1.45612	1.41702	1.13857	0.907866	1.32744	2.12648	2.35062	1.23304	0.542129	0.502857	0.187223	-0.139449	0.408649	1.08846	1.23304
MCM2	673	DNA replication licensing factor MCM2	15735	200940	134530	132770	93299	87068	290820	210910	197400	0.078307	0.669503	0.660745	0.464313	0.433303	1.4473	1.04962	0.982383	0.60003	0.609632	0.668841	0.629957	0.499101	0.644226	0.513221	0.668841	-0.736894	-0.71399	-0.580265	-0.666674	-1.00259	-0.634361	-0.962348	-0.580265
FLNB	143	Filamin-B	11493	134530	141390	131930	86884	94186	336360	197080	204080	0.0854308	1.05099	0.980673	0.645834	0.700111	2.50026	1.46495	1.51699	0.941932	0.904812	0.930321	1.01786	0.862216	0.899147	0.79251	1.01786	-0.0863045	-0.14431	-0.104199	0.0255332	-0.213878	-0.153371	-0.335498	0.0255332
PPP2R1A	518	Serine/threonine-protein phosphatase 2A 65 kDa regulatory subunit A alpha isoform	8116.8	265530	155030	131270	62038	70401	447610	246940	361840	0.0305683	0.583851	0.49437	0.233638	0.265134	1.68572	0.929989	1.36271	0.523266	0.456127	0.336555	0.385464	0.581323	0.570802	0.711912	0.711912	-0.934384	-1.13249	-1.57108	-1.37533	-0.782589	-0.808938	-0.490228	-0.490228
FUBP1	1378	Far upstream element-binding protein 1	8701.8	225270	141150	131150	80416	85519	280700	195270	195840	0.0386283	0.626581	0.58219	0.356976	0.379629	1.24606	0.866826	0.869357	0.561562	0.537154	0.514223	0.551923	0.429705	0.532034	0.454173	0.561562	-0.832483	-0.896592	-0.959535	-0.857462	-1.21858	-0.910409	-1.13869	-0.832483
GRPEL1	1574	GrpE protein homolog 1, mitochondrial	15813	56651	120090	130920	81942	78301	192360	204140	158100	0.27913	2.11982	2.31099	1.44644	1.38216	3.39553	3.60347	2.79077	1.89985	2.13222	2.08358	2.00946	1.17095	2.21171	1.45797	2.21171	0.925886	1.09236	1.05907	1.00681	0.227679	1.14516	0.543959	1.14516
ADAR	745	Double-stranded RNA-specific adenosine deaminase	18582	125110	148520	130710	96834	95157	161720	149650	136290	0.148525	1.18712	1.04476	0.773991	0.760587	1.29262	1.19615	1.08936	1.06393	0.963942	1.11493	1.10578	0.445762	0.734162	0.569109	1.11493	0.0894034	-0.0529825	0.156955	0.145061	-1.16566	-0.445829	-0.813223	0.156955
RPL31	834	60S ribosomal protein L31	99397	128120	136480	130100	85423	117940	527800	256500	404510	0.775812	1.06525	1.01545	0.666742	0.920543	4.11958	2.00203	3.15727	0.954712	0.936902	0.96044	1.33833	1.42064	1.22879	1.64944	1.64944	-0.0668628	-0.0940296	-0.0582331	0.420434	0.506539	0.297239	0.721974	0.721974
ATP6V1A	590	V-type proton ATPase catalytic subunit A	7602.4	152610	165280	129820	142940	66330	1052400	202110	323750	0.0498159	1.08302	0.850665	0.936636	0.434637	6.89601	1.32436	2.12142	0.970638	0.784861	1.34922	0.631897	2.37809	0.812853	1.10828	2.37809	-0.042994	-0.349492	0.432126	-0.662239	1.24981	-0.298933	0.148325	1.24981
ME2	448	NAD-dependent malic enzyme, mitochondrial	3255.1	31357	133300	129720	90029	71462	160860	145860	138030	0.103808	4.25104	4.13688	2.8711	2.27898	5.12996	4.65159	4.40189	3.80992	3.81686	4.13581	3.31329	1.76907	2.85502	2.29965	4.13581	1.92976	1.93239	2.04817	1.72827	0.82299	1.5135	1.20142	2.04817
HNRNPDL	51	Heterogeneous nuclear ribonucleoprotein D-like	21107	143320	155280	129570	79887	101820	587500	280020	442900	0.147272	1.08345	0.904061	0.557403	0.710438	4.09922	1.95381	3.09029	0.971022	0.834126	0.802937	1.03287	1.41362	1.19919	1.61444	1.61444	-0.0424246	-0.261663	-0.316641	0.0466576	0.499392	0.262066	0.691036	0.691036
HIST2H2AB;HIST1H2AA;H2AFX	1238	Histone H2A type 2-B;Histone H2A type 1-A;Histone H2AX	110590	110730	94171	129220	135580	136270	86136	96542	98118	0.998736	0.850456	1.16698	1.22442	1.23065	0.777892	0.871869	0.886101	0.762205	1.07671	1.76377	1.78918	0.268257	0.535129	0.462921	1.78918	-0.391748	0.106628	0.818664	0.839298	-1.89831	-0.902042	-1.11116	0.839298
NUP155	160	Nuclear pore complex protein Nup155	5527.7	226760	138890	128370	70855	67612	197990	191490	154730	0.0243769	0.612498	0.566105	0.312467	0.298165	0.873126	0.844461	0.682351	0.54894	0.522313	0.450107	0.433487	0.301098	0.518307	0.356477	0.54894	-0.86528	-0.937013	-1.15166	-1.20594	-1.7317	-0.948121	-1.48812	-0.86528
CYB5R3	214	NADH-cytochrome b5 reductase 3;NADH-cytochrome b5 reductase 3 membrane-bound form;NADH-cytochrome b5 reductase 3 soluble form	24991	256280	114160	128310	83614	77881	228450	177330	181830	0.0975144	0.44545	0.500663	0.32626	0.30389	0.891408	0.691939	0.709497	0.399227	0.461934	0.469977	0.44181	0.307403	0.424693	0.370659	0.469977	-1.32472	-1.11424	-1.08934	-1.1785	-1.7018	-1.23551	-1.43184	-1.08934
PTCD3	1393	Pentatricopeptide repeat domain-containing protein 3, mitochondrial	7109.1	52638	439220	126590	69630	69959	186490	215810	499110	0.135056	8.34416	2.40492	1.32281	1.32906	3.54288	4.09989	9.48193	7.4783	2.21888	1.9055	1.93225	1.22176	2.5164	4.9536	7.4783	2.90271	1.14983	0.93017	0.950282	0.288965	1.33136	2.30848	2.90271
VCL	404	Vinculin	9136	178240	138370	126500	92298	107800	348980	250230	220110	0.0512567	0.776313	0.709717	0.51783	0.604803	1.95792	1.40389	1.23491	0.695756	0.654816	0.745932	0.879291	0.675191	0.861671	0.645146	0.879291	-0.523347	-0.610839	-0.422884	-0.185587	-0.566633	-0.21479	-0.632302	-0.185587
EIF4A3	592	Eukaryotic initiation factor 4A-III;Eukaryotic initiation factor 4A-III, N-terminally processed	18400	125850	135110	124350	94956	94591	314410	213230	264050	0.146206	1.07358	0.988081	0.754517	0.751617	2.49829	1.69432	2.09813	0.962176	0.911646	1.08688	1.09274	0.861537	1.03993	1.09612	1.09612	-0.0556274	-0.133454	0.120192	0.127946	-0.215015	0.0564811	0.132401	0.132401
RPLP1	247	60S acidic ribosomal protein P1	65135	185500	128570	124250	94036	122320	309570	228030	226980	0.351132	0.6931	0.669811	0.506933	0.659407	1.66884	1.22927	1.22361	0.621178	0.617997	0.730235	0.958678	0.575501	0.754493	0.639245	0.958678	-0.686922	-0.694328	-0.453568	-0.0608823	-0.79711	-0.40642	-0.645559	-0.0608823
RPS26;RPS26P11	831	40S ribosomal protein S26;Putative 40S ribosomal protein S26-like 1	61715	110960	115580	123640	107210	116850	321860	200210	244480	0.556191	1.04164	1.11428	0.966204	1.05308	2.90068	1.80434	2.20332	0.933548	1.02808	1.39181	1.53102	1.0003	1.10746	1.15107	1.53102	-0.0992046	0.039951	0.476966	0.614495	0.000436954	0.14725	0.202971	0.614495
RPL34	660	60S ribosomal protein L34	131920	80192	107540	122910	96069	136480	281230	180960	210700	1.64505	1.34103	1.5327	1.19799	1.70192	3.50696	2.25658	2.62744	1.20187	1.41413	1.7257	2.47433	1.20938	1.38503	1.37264	2.47433	0.265286	0.499917	0.787179	1.30704	0.274264	0.469917	0.456955	1.30704
RPL24	883	60S ribosomal protein L24	125190	87050	108130	122500	105900	130410	305450	169080	232820	1.43814	1.24216	1.40724	1.21654	1.4981	3.5089	1.94233	2.67455	1.11326	1.29838	1.75242	2.17802	1.21005	1.19215	1.39725	2.17802	0.154794	0.376711	0.809352	1.12301	0.275063	0.253566	0.482594	1.12301
PA2G4	1726	Proliferation-associated protein 2G4	17601	170840	91398	122180	81755	69309	262910	156080	187680	0.103026	0.534992	0.715172	0.478547	0.405695	1.53893	0.913603	1.09857	0.479476	0.659849	0.689346	0.589819	0.530699	0.560745	0.573921	0.689346	-1.06047	-0.599793	-0.536701	-0.761655	-0.914033	-0.834584	-0.801076	-0.536701
DSP	379	Desmoplakin	4231.6	97541	127610	121840	103080	73941	436750	225090	191850	0.0433828	1.30827	1.24912	1.05679	0.75805	4.4776	2.30764	1.96687	1.17251	1.15249	1.5223	1.10209	1.5441	1.41637	1.02754	1.5441	0.229604	0.204752	0.60625	0.140242	0.62677	0.502197	0.0391928	0.62677
U2AF2	478	Splicing factor U2AF 65 kDa subunit	21141	140270	119850	121610	83544	84910	230480	196380	211230	0.150716	0.854424	0.866971	0.595594	0.605333	1.64312	1.40001	1.50588	0.765761	0.799905	0.857951	0.880062	0.56663	0.85929	0.78671	0.880062	-0.385033	-0.3221	-0.221032	-0.184324	-0.819522	-0.218783	-0.346097	-0.184324
ERLIN1	149	Erlin-1	5051.1	43488	33037	121020	38624	23640	168460	277810	56960	0.116149	0.759681	2.78284	0.888153	0.543598	3.87371	6.3882	1.30979	0.68085	2.56757	1.27938	0.790309	1.33585	3.9209	0.684265	3.9209	-0.554591	1.3604	0.355446	-0.339511	0.41776	1.97119	-0.547373	1.97119
GDI2	681	Rab GDP dissociation inhibitor beta	11563	148970	125810	120980	109570	80892	352070	189240	240710	0.0776197	0.844532	0.81211	0.735517	0.543009	2.36336	1.27032	1.61583	0.756897	0.749288	1.05951	0.789452	0.815007	0.779689	0.844149	1.05951	-0.401832	-0.416408	0.0833971	-0.341076	-0.295116	-0.359029	-0.244431	0.0833971
PGAM1;PGAM2	407	Phosphoglycerate mutase 1;Phosphoglycerate mutase 2	25816	155580	215780	120510	163450	74266	947150	226900	579260	0.165934	1.38694	0.774585	1.05058	0.477349	6.08786	1.45841	3.72323	1.24302	0.714666	1.51336	0.693993	2.0994	0.895134	1.94511	2.0994	0.313848	-0.484659	0.597759	-0.527006	1.06998	-0.159824	0.959849	1.06998
RPL7	403	60S ribosomal protein L7	60378	103920	92599	117860	95661	120740	240770	127030	191040	0.581005	0.89106	1.13414	0.920525	1.16186	2.31688	1.22238	1.83834	0.798596	1.04641	1.32601	1.68916	0.798977	0.750265	0.960393	1.68916	-0.324462	0.0654459	0.407096	0.756307	-0.323774	-0.414528	-0.0583039	0.756307
ATAD3B	1150	ATPase family AAA domain-containing protein 3B	2785.9	93179	115120	117850	67815	49694	205810	130640	166040	0.0298984	1.23547	1.26477	0.727793	0.533318	2.20876	1.40203	1.78195	1.10727	1.16693	1.04838	0.775363	0.761692	0.860529	0.930933	1.16693	0.147005	0.22272	0.0681657	-0.367057	-0.39272	-0.216704	-0.103251	0.22272
TPM3	262	Tropomyosin alpha-3 chain	16063	270410	158810	117150	68614	84951	326400	310000	319630	0.0594024	0.587293	0.433231	0.253741	0.314156	1.20706	1.14641	1.18202	0.526351	0.399718	0.365512	0.456736	0.416254	0.703633	0.617516	0.703633	-0.925903	-1.32295	-1.45201	-1.13057	-1.26446	-0.507104	-0.695451	-0.507104
MRPS9	881	28S ribosomal protein S9, mitochondrial	4403.3	162190	126050	117060	76453	57144	145070	103720	157870	0.027149	0.777175	0.721746	0.471379	0.352328	0.894445	0.639497	0.973365	0.696529	0.665914	0.67902	0.512231	0.30845	0.392506	0.50851	0.696529	-0.521745	-0.586592	-0.558474	-0.965134	-1.69689	-1.34921	-0.975653	-0.521745
NT5DC2	1562	5-nucleotidase domain-containing protein 2	652.52	37799	135760	116170	73366	65796	143430	125690	160750	0.0172629	3.59163	3.07336	1.94095	1.74068	3.79454	3.32522	4.25276	3.21893	2.83562	2.79593	2.53069	1.30855	2.04093	2.22175	3.21893	1.68658	1.50366	1.48333	1.33953	0.38797	1.02923	1.15169	1.68658
MARS	753	Methionine--tRNA ligase, cytoplasmic	0	266720	132720	115660	201810	43934	401170	149810	169300	0	0.4976	0.433638	0.756636	0.16472	1.50409	0.561675	0.634748	0.445965	0.400094	1.08993	0.239477	0.518685	0.344741	0.331608	1.08993	-1.165	-1.32159	0.124238	-2.06204	-0.947069	-1.53642	-1.59245	0.124238
HSPH1	1342	Heat shock protein 105 kDa	10657	113020	119190	114860	76572	87430	429570	213220	251540	0.094293	1.05459	1.01628	0.677508	0.77358	3.80083	1.88657	2.22562	0.945159	0.937664	0.975948	1.12467	1.31072	1.15792	1.16272	1.31072	-0.0813716	-0.0928565	-0.0351232	0.169499	0.390359	0.211541	0.217504	0.390359
PDHA1	285	Pyruvate dehydrogenase E1 component subunit alpha, somatic form, mitochondrial	6988	45552	127760	114610	75176	59842	169420	119740	158180	0.153407	2.80471	2.51603	1.65033	1.31371	3.71927	2.62864	3.47251	2.51367	2.32139	2.3773	1.90993	1.28259	1.61339	1.81413	2.51367	1.32979	1.21499	1.24932	0.933521	0.359061	0.690095	0.859276	1.32979
RRM1	457	Ribonucleoside-diphosphate reductase large subunit	23644	118850	118440	114560	57444	82434	466180	224810	318060	0.19894	0.99655	0.963904	0.483332	0.693597	3.92242	1.89154	2.67615	0.89314	0.88934	0.696238	1.00838	1.35265	1.16098	1.39808	1.39808	-0.163042	-0.169193	-0.522348	0.0120461	0.435789	0.21534	0.483452	0.483452
ECH1	961	Delta(3,5)-Delta(2,4)-dienoyl-CoA isomerase, mitochondrial	5489.6	1788600	263560	114410	59826	92082	84130	415390	850080	0.00306922	0.147355	0.0639662	0.0334485	0.0514827	0.0470368	0.232243	0.475277	0.132065	0.059018	0.0481825	0.0748481	0.0162207	0.142544	0.248296	0.248296	-2.92068	-4.0827	-4.37535	-3.73989	-5.94602	-2.81052	-2.00987	-2.00987
CKMT1A	341	Creatine kinase U-type, mitochondrial	14168	111890	83876	114180	75400	72878	229900	157660	164250	0.126624	0.749629	1.02047	0.673876	0.651336	2.0547	1.40906	1.46796	0.671841	0.941527	0.970716	0.946944	0.708563	0.864844	0.766898	0.970716	-0.573808	-0.086926	-0.0428786	-0.0786493	-0.497031	-0.209489	-0.382893	-0.0428786
XRN2	1532	5-3 exoribonuclease 2	5315.5	107570	131130	113840	76661	69182	166410	139410	115070	0.0494143	1.21902	1.05829	0.712662	0.643135	1.54699	1.29599	1.06972	1.09252	0.976422	1.02659	0.93502	0.533481	0.795445	0.558849	1.09252	0.127665	-0.0344231	0.037855	-0.0969306	-0.90649	-0.330166	-0.839469	0.127665
NRD1	109	Nardilysin	4190.6	250800	250230	113140	68865	130280	362360	412530	470370	0.0167089	0.997727	0.451116	0.274581	0.519458	1.44482	1.64486	1.87548	0.894195	0.41622	0.395533	0.755213	0.498246	1.00957	0.979796	1.00957	-0.161339	-1.26458	-1.33813	-0.405045	-1.00507	0.0137376	-0.0294466	0.0137376
ABCF1	1298	ATP-binding cassette sub-family F member 1	7315.3	71712	67734	113070	52715	40276	84750	89816	50561	0.102009	0.944528	1.57672	0.735093	0.561635	1.18181	1.25245	0.705056	0.846516	1.45475	1.0589	0.816533	0.407548	0.768722	0.368339	1.45475	-0.240391	0.540775	0.0825651	-0.292418	-1.29496	-0.379466	-1.44089	0.540775
RANGAP1	631	Ran GTPase-activating protein 1	10328	207130	122660	112680	67727	72276	235060	176630	152610	0.0498624	0.592188	0.544006	0.326978	0.34894	1.13484	0.852749	0.736784	0.530738	0.501924	0.471011	0.507306	0.391351	0.523394	0.384914	0.530738	-0.913928	-0.99446	-1.08617	-0.979071	-1.35346	-0.93403	-1.37739	-0.913928
OAS3	1806	2-5-oligoadenylate synthase 3	0	43742	91365	112440	24602	99522	335770	146580	260910	0	2.08872	2.57053	0.562434	2.2752	7.67615	3.35101	5.96475	1.87198	2.37168	0.810185	3.3078	2.64712	2.05676	3.11613	3.3078	0.904566	1.24591	-0.303677	1.72587	1.40443	1.04037	1.63976	1.72587
EIF3L	1733	Eukaryotic translation initiation factor 3 subunit L	7785.7	145810	156050	111440	55095	73626	660610	330210	486560	0.0533962	1.07023	0.764282	0.377855	0.504945	4.53062	2.26466	3.33695	0.959172	0.70516	0.544298	0.734113	1.56239	1.38999	1.7433	1.7433	-0.060138	-0.503977	-0.87753	-0.445926	0.643752	0.47507	0.801823	0.801823
VDAC3	1738	Voltage-dependent anion-selective channel protein 3	5043.6	137860	72628	109640	42906	51688	308590	162620	138560	0.0365849	0.526824	0.7953	0.311229	0.374931	2.23843	1.1796	1.00508	0.472157	0.733778	0.448324	0.545093	0.771924	0.724008	0.525077	0.771924	-1.08266	-0.446585	-1.15739	-0.875426	-0.373469	-0.465923	-0.929398	-0.373469
PYGL	259	Glycogen phosphorylase, liver form	10697	120570	168260	107360	95622	76182	246660	176760	225170	0.0887202	1.39554	0.890437	0.793083	0.631849	2.04578	1.46604	1.86755	1.25072	0.821556	1.14243	0.918612	0.705489	0.899813	0.975652	1.25072	0.322765	-0.283569	0.19211	-0.122472	-0.503304	-0.152303	-0.0355616	0.322765
YWHAB	541	14-3-3 protein beta/alpha;14-3-3 protein beta/alpha, N-terminally processed	15999	201110	128840	106390	61990	62728	367430	218010	255700	0.0795535	0.640644	0.529014	0.308239	0.311909	1.82701	1.08403	1.27144	0.574166	0.488091	0.444018	0.453468	0.630046	0.66535	0.664233	0.66535	-0.800461	-1.03478	-1.17131	-1.14093	-0.666472	-0.587815	-0.590238	-0.587815
ANP32A	597	Acidic leucine-rich nuclear phosphoprotein 32 family member A	56724	156190	87607	104720	100290	95071	150520	133990	122290	0.363173	0.5609	0.670465	0.642103	0.608688	0.963698	0.857865	0.782957	0.502696	0.618601	0.924946	0.88494	0.332332	0.526534	0.409036	0.924946	-0.992241	-0.69292	-0.112558	-0.176348	-1.5893	-0.925401	-1.2897	-0.112558
FKBP4	912	Peptidyl-prolyl cis-trans isomerase FKBP4;Peptidyl-prolyl cis-trans isomerase FKBP4, N-terminally processed	9096.9	201400	109550	104580	72611	68195	314850	185100	243850	0.0451683	0.543942	0.519265	0.360531	0.338605	1.56331	0.919067	1.21077	0.487498	0.479097	0.519344	0.49228	0.539107	0.564098	0.632538	0.632538	-1.03653	-1.06161	-0.945238	-1.02245	-0.891356	-0.825983	-0.660775	-0.660775
ARHGDIA	712	Rho GDP-dissociation inhibitor 1	30192	107200	91458	104010	85593	91459	317700	220000	185330	0.281642	0.853153	0.970243	0.798442	0.853162	2.96362	2.05224	1.72882	0.764623	0.895188	1.15015	1.24037	1.02201	1.25961	0.903181	1.25961	-0.38718	-0.159738	0.201826	0.310769	0.0314035	0.332975	-0.146914	0.332975
PRMT1	1464	Protein arginine N-methyltransferase 1	13097	82271	76621	103490	60844	63041	283400	143410	219450	0.159193	0.931325	1.25792	0.739556	0.76626	3.44471	1.74314	2.6674	0.834682	1.16061	1.06533	1.11403	1.18791	1.06989	1.39352	1.39352	-0.260701	0.214881	0.0912971	0.155783	0.248427	0.0974656	0.478731	0.478731
DHX15	77	Pre-mRNA-splicing factor ATP-dependent RNA helicase DHX15	6438.1	111660	129390	103130	56094	62614	227480	179710	191530	0.0576581	1.15879	0.923607	0.502364	0.560756	2.03726	1.60944	1.7153	1.03854	0.85216	0.723654	0.815254	0.702549	0.98783	0.896113	1.03854	0.054557	-0.230803	-0.466628	-0.294679	-0.509329	-0.0176659	-0.158247	0.054557
RAB1B;RAB1A	1537	Ras-related protein Rab-1B;Ras-related protein Rab-1A	13806	138340	90152	103000	62978	65205	272280	150920	187080	0.0997976	0.65167	0.744542	0.455241	0.471339	1.96819	1.09094	1.35232	0.584047	0.686947	0.655773	0.685255	0.678733	0.669586	0.706485	0.706485	-0.775844	-0.541729	-0.608732	-0.545287	-0.559084	-0.578658	-0.501268	-0.501268
PPIA	839	Peptidyl-prolyl cis-trans isomerase A;Peptidyl-prolyl cis-trans isomerase A, N-terminally processed	24630	105090	97459	102930	78345	83336	269200	160730	177140	0.234371	0.927386	0.979446	0.745504	0.792996	2.56161	1.52945	1.6856	0.831153	0.90368	1.0739	1.1529	0.883374	0.938735	0.8806	1.1529	-0.266815	-0.146117	0.102854	0.205263	-0.178904	-0.0912103	-0.183441	0.205263
RARS	731	Arginine--tRNA ligase, cytoplasmic	5384.1	141500	137970	102840	63574	62994	476590	252470	339060	0.0380502	0.975053	0.726784	0.449286	0.445187	3.36813	1.78424	2.39618	0.873873	0.670563	0.647195	0.647235	1.1615	1.09512	1.25183	1.25183	-0.194504	-0.576555	-0.627727	-0.627639	0.21599	0.131086	0.324033	0.324033
LTA4H	303	Leukotriene A-4 hydrolase	13445	308250	94739	102370	83962	66845	188700	151120	153320	0.0436172	0.307345	0.332101	0.272383	0.216853	0.612165	0.490251	0.497388	0.275452	0.30641	0.392366	0.315272	0.211106	0.300903	0.259848	0.392366	-1.86013	-1.70646	-1.34973	-1.66533	-2.24396	-1.73263	-1.94426	-1.34973
SMC2	194	Structural maintenance of chromosomes protein 2	2577.3	72014	105540	102330	75907	54688	213260	142120	116840	0.0357889	1.46555	1.42097	1.05406	0.759408	2.96137	1.97351	1.62246	1.31347	1.31105	1.51837	1.10406	1.02123	1.21128	0.847614	1.51837	0.393384	0.390725	0.602522	0.142823	0.0303074	0.276536	-0.23852	0.602522
POLRMT	24	DNA-directed RNA polymerase, mitochondrial	715.12	30186	123960	102070	61364	55565	184790	128520	140360	0.0236905	4.10654	3.38137	2.03286	1.84075	6.12171	4.2576	4.64984	3.68041	3.1198	2.92833	2.67618	2.11108	2.6132	2.42919	3.68041	1.87987	1.64145	1.55008	1.42017	1.07798	1.38582	1.28048	1.87987
EEF1D	508	Elongation factor 1-delta	13738	508120	88338	101330	65044	65268	222840	182080	154960	0.0270369	0.173853	0.199421	0.128009	0.12845	0.438558	0.358341	0.304967	0.155812	0.183995	0.184397	0.186747	0.151237	0.21994	0.159322	0.21994	-2.68212	-2.44226	-2.43912	-2.42084	-2.72512	-2.18482	-2.64998	-2.18482
CA2	222	Carbonic anhydrase 2	15582	55421	55361	100710	39318	38946	356060	141850	109640	0.281157	0.998917	1.81718	0.709442	0.70273	6.42464	2.5595	1.97831	0.895261	1.67661	1.02195	1.02166	2.21554	1.57095	1.03352	2.21554	-0.159619	0.745547	0.0313233	0.030919	1.14766	0.651637	0.0475643	1.14766
USP7	1366	Ubiquitin carboxyl-terminal hydrolase 7	8272	159570	124060	100660	47440	86355	397980	205280	280560	0.0518393	0.777464	0.63082	0.297299	0.541173	2.49408	1.28646	1.75823	0.696788	0.582022	0.428258	0.786784	0.860084	0.789592	0.91854	0.91854	-0.521208	-0.780854	-1.22345	-0.345961	-0.21745	-0.34082	-0.122585	-0.122585
SCCPDH	1290	Saccharopine dehydrogenase-like oxidoreductase	2098.1	34106	38409	100410	32687	19493	225470	69816	38497	0.061517	1.12617	2.94406	0.958394	0.571542	6.61086	2.04703	1.12875	1.0093	2.71631	1.38056	0.830935	2.27976	1.25641	0.589685	2.71631	0.0133621	1.44165	0.465258	-0.267193	1.18888	0.329308	-0.761985	1.44165
RNF40	138	E3 ubiquitin-protein ligase BRE1B	7802.8	92178	91050	100140	89771	42430	155030	162280	111030	0.0846493	0.987763	1.08638	0.973887	0.460305	1.68185	1.76051	1.20452	0.885264	1.00234	1.40288	0.669214	0.579989	1.08055	0.629269	1.40288	-0.17582	0.00336909	0.488393	-0.579461	-0.785904	0.111767	-0.66825	0.488393
HNRNPLL	1325	Heterogeneous nuclear ribonucleoprotein L-like	2735.8	48416	54415	100060	26649	20734	180180	85986	112760	0.0565061	1.12391	2.06667	0.550417	0.428247	3.7215	1.77598	2.32898	1.00728	1.9068	0.792874	0.622606	1.28336	1.09005	1.21672	1.9068	0.0104638	0.931155	-0.334836	-0.683609	0.359926	0.124394	0.282994	0.931155
DARS2	1184	Aspartate--tRNA ligase, mitochondrial	3392.7	39803	99988	99931	58990	100890	181430	125120	138420	0.0852373	2.51207	2.51064	1.48205	2.53473	4.5582	3.14348	3.47763	2.2514	2.31643	2.13489	3.68512	1.5719	1.92938	1.8168	3.68512	1.17082	1.2119	1.09416	1.88171	0.652507	0.948139	0.861398	1.88171
RTCB	1769	tRNA-splicing ligase RtcB homolog	13692	97377	82964	99432	69485	60954	154250	119400	109630	0.140608	0.851988	1.0211	0.713567	0.625959	1.58405	1.22616	1.12583	0.763578	0.942114	1.02789	0.910049	0.54626	0.752585	0.588162	1.02789	-0.389152	-0.0860257	0.0396866	-0.135984	-0.872339	-0.410074	-0.765716	0.0396866
DNM1L	26	Dynamin-1-like protein	5560.3	137070	107820	99378	55808	56502	173720	191000	144470	0.0405654	0.786605	0.725016	0.40715	0.412213	1.26738	1.39345	1.05399	0.704981	0.668932	0.586498	0.599295	0.437057	0.85526	0.550629	0.85526	-0.504345	-0.580069	-0.769803	-0.738662	-1.19411	-0.225564	-0.860848	-0.225564
GLO1	924	Lactoylglutathione lyase	22580	131020	143760	98850	59223	115830	476210	238770	221760	0.17234	1.09724	0.754465	0.452015	0.884064	3.63464	1.82239	1.69257	0.983378	0.696102	0.651126	1.28529	1.25341	1.11854	0.884238	1.28529	-0.0241814	-0.522629	-0.618991	0.362098	0.325854	0.16161	-0.177493	0.362098
SAFB	1071	Scaffold attachment factor B1	7006	80824	110030	98588	78052	70336	174560	146920	104360	0.0866822	1.36135	1.21979	0.965703	0.870237	2.15975	1.81778	1.2912	1.22009	1.12543	1.39109	1.26519	0.744793	1.1157	0.674555	1.39109	0.286985	0.170473	0.476218	0.339356	-0.425089	0.157951	-0.567992	0.476218
ATIC	538	Bifunctional purine biosynthesis protein PURH;Phosphoribosylaminoimidazolecarboxamide formyltransferase;IMP cyclohydrolase	12259	185820	104690	98164	60228	66313	230640	220970	153740	0.0659724	0.563395	0.528275	0.32412	0.356867	1.2412	1.18916	0.82736	0.504932	0.487409	0.466894	0.51883	0.428029	0.729875	0.432233	0.729875	-0.985839	-1.03679	-1.09883	-0.946666	-1.22422	-0.454279	-1.21012	-0.454279
SLC25A20	104	Mitochondrial carnitine/acylcarnitine carrier protein	651.47	297940	85201	96864	71949	15668	50128	355970	110210	0.00218658	0.285967	0.325112	0.241488	0.0525878	0.168249	1.19477	0.369907	0.256293	0.299963	0.347863	0.0764546	0.0580206	0.733317	0.193248	0.733317	-1.96414	-1.73714	-1.52341	-3.70925	-4.10729	-0.44749	-2.37147	-0.44749
PDHX	22	Pyruvate dehydrogenase protein X component, mitochondrial	1747.9	23421	84056	96709	55809	30504	102440	66444	75105	0.0746296	3.58892	4.12916	2.38286	1.30242	4.37385	2.83694	3.20674	3.2165	3.80974	3.4325	1.89352	1.50833	1.74124	1.67528	3.80974	1.68549	1.92969	1.77926	0.921072	0.592948	0.800112	0.744401	1.92969
ACAT1	462	Acetyl-CoA acetyltransferase, mitochondrial	3779.9	36614	72711	95915	40571	33119	170470	79646	83828	0.103236	1.98588	2.61963	1.10807	0.904545	4.65587	2.17529	2.28951	1.77981	2.41698	1.59618	1.31507	1.60558	1.33513	1.19609	2.41698	0.831722	1.27321	0.67462	0.39514	0.683094	0.416982	0.258332	1.27321
UQCRC1	536	Cytochrome b-c1 complex subunit 1, mitochondrial	3510.5	81111	97986	95234	60877	45434	240760	146320	152960	0.0432802	1.20805	1.17412	0.750539	0.560146	2.96828	1.80395	1.88581	1.08269	1.08329	1.08115	0.814367	1.02361	1.10721	0.985194	1.10721	0.114621	0.115424	0.112566	-0.296249	0.0336696	0.146933	-0.0215203	0.146933
NME1	377	Nucleoside diphosphate kinase A	29621	102220	120660	94998	89204	81864	242420	145350	188230	0.289777	1.1804	0.929348	0.872667	0.800861	2.37155	1.42193	1.84142	1.05791	0.857457	1.25707	1.16433	0.817831	0.872743	0.962003	1.25707	0.0812133	-0.221863	0.330069	0.2195	-0.290125	-0.196371	-0.0558862	0.330069
PSMB7	1437	Proteasome subunit beta type-7	2589.4	113300	182570	94880	104200	78548	662700	184160	420600	0.0228544	1.61139	0.837423	0.919682	0.693274	5.84907	1.62542	3.71227	1.44417	0.772643	1.3248	1.00792	2.01706	0.997638	1.93938	2.01706	0.530245	-0.372127	0.405774	0.0113752	1.01225	-0.00341223	0.955596	1.01225
UNC45A	1551	Protein unc-45 homolog A	3904.9	79014	206770	94530	62425	57958	148190	135710	240580	0.0494204	2.61688	1.19637	0.79005	0.733516	1.87549	1.71754	3.04478	2.34533	1.10382	1.13806	1.06642	0.646764	1.05418	1.59067	2.34533	1.22979	0.142509	0.186582	0.0927761	-0.628689	0.0761227	0.669631	1.22979
ACBD3	1550	Golgi resident protein GCP60	5138.5	96469	77157	94329	69578	57479	104290	124560	73990	0.0532658	0.799811	0.977817	0.721247	0.595829	1.08107	1.29119	0.766982	0.716816	0.902176	1.03895	0.866244	0.372809	0.792498	0.40069	1.03895	-0.480325	-0.148519	0.0551319	-0.207154	-1.42349	-0.335521	-1.31944	0.0551319
CLUH	139	Clustered mitochondria protein homolog	3684	293710	77253	93978	70220	32201	188080	161840	117500	0.012543	0.263025	0.319969	0.239079	0.109635	0.64036	0.55102	0.400054	0.235731	0.295217	0.344393	0.159393	0.220828	0.338201	0.208998	0.344393	-2.08479	-1.76015	-1.53787	-2.64934	-2.179	-1.56405	-2.25844	-1.53787
CPT2	456	Carnitine O-palmitoyltransferase 2, mitochondrial	3384.9	261520	131630	93534	48589	42899	289940	170350	271740	0.0129432	0.503327	0.357655	0.185795	0.164037	1.10867	0.651384	1.03908	0.451097	0.329988	0.267636	0.238485	0.382326	0.399802	0.542841	0.542841	-1.14849	-1.59951	-1.90165	-2.06803	-1.38712	-1.32264	-0.8814	-0.8814
TIMM44	93	Mitochondrial import inner membrane translocase subunit TIM44	4335.9	65593	103460	93432	48935	41906	158390	127850	140080	0.0661031	1.5773	1.42442	0.74604	0.638879	2.41474	1.94914	2.13559	1.41363	1.31423	1.07467	0.928833	0.832724	1.19633	1.11569	1.41363	0.499403	0.39422	0.103891	-0.106508	-0.264089	0.258614	0.157932	0.499403
SNRNP70	288	U1 small nuclear ribonucleoprotein 70 kDa	19413	123920	107100	92951	44469	63298	185560	194940	179030	0.156658	0.864267	0.750089	0.358852	0.510797	1.49742	1.57311	1.44472	0.774584	0.692064	0.516926	0.742622	0.516385	0.965533	0.754759	0.965533	-0.368507	-0.531022	-0.951971	-0.429301	-0.95348	-0.050603	-0.405913	-0.050603
SF3B3	1068	Splicing factor 3B subunit 3	13336	141210	85307	91724	74408	65898	196590	136080	121920	0.0944409	0.604114	0.649557	0.526932	0.466667	1.39218	0.963671	0.863395	0.541426	0.59931	0.759043	0.678462	0.480095	0.591475	0.451059	0.759043	-0.885163	-0.738626	-0.397747	-0.559659	-1.05861	-0.757611	-1.14861	-0.397747
RPL27	787	60S ribosomal protein L27	109650	52752	77600	91647	77288	101830	223190	118090	160940	2.07859	1.47103	1.73732	1.46512	1.93035	4.23093	2.23859	3.05088	1.31839	1.60293	2.1105	2.80644	1.45904	1.37398	1.59385	2.80644	0.398774	0.680707	1.07758	1.48874	0.545018	0.458365	0.67252	1.48874
SRSF1	938	Serine/arginine-rich splicing factor 1	27716	99276	78567	90396	46813	52201	234400	173620	168620	0.279181	0.7914	0.910552	0.471544	0.525817	2.36109	1.74886	1.6985	0.709277	0.840115	0.679257	0.764458	0.814225	1.0734	0.887337	1.0734	-0.495578	-0.251341	-0.55797	-0.387491	-0.296501	0.102192	-0.172447	0.102192
CYC1	286	Cytochrome c1, heme protein, mitochondrial	7733.6	173340	88930	89923	54866	50929	90524	122290	72357	0.0446152	0.513038	0.518767	0.316522	0.29381	0.522234	0.705492	0.417428	0.459801	0.478637	0.455949	0.427155	0.180093	0.433012	0.218075	0.478637	-1.12092	-1.063	-1.13305	-1.22717	-2.47319	-1.20752	-2.19711	-1.063
PSMD10	163	26S proteasome non-ATPase regulatory subunit 10	6008.6	71159	88454	89378	79377	48733	178410	110350	90593	0.0844391	1.24305	1.25603	1.11549	0.684847	2.5072	1.55075	1.27311	1.11406	1.15887	1.60686	0.995663	0.86461	0.951809	0.665102	1.60686	0.155824	0.212719	0.684241	-0.00627063	-0.209878	-0.0712556	-0.588352	0.684241
IDH1	166	Isocitrate dehydrogenase [NADP] cytoplasmic	4576.1	112670	158880	88485	47965	77137	270810	186340	418910	0.0406151	1.41014	0.785347	0.425712	0.684628	2.40357	1.65386	3.71803	1.26381	0.724595	0.613237	0.995345	0.828872	1.01509	1.94239	1.94239	0.337777	-0.464754	-0.705483	-0.00673191	-0.270779	0.0216099	0.957832	0.957832
HNRNPF	713	Heterogeneous nuclear ribonucleoprotein F;Heterogeneous nuclear ribonucleoprotein F, N-terminally processed	8522.9	153320	124200	88467	49804	64145	622320	244670	477490	0.055589	0.81007	0.577009	0.324837	0.418373	4.05896	1.59581	3.11434	0.726011	0.532373	0.467926	0.608251	1.39974	0.979466	1.62701	1.62701	-0.461937	-0.909489	-1.09565	-0.717261	0.485154	-0.0299328	0.702219	0.702219
EIF3A	1009	Eukaryotic translation initiation factor 3 subunit A	5085.7	75619	90927	88194	63130	70055	135440	130470	97534	0.0672543	1.20244	1.16629	0.834843	0.926421	1.79108	1.72536	1.28981	1.07766	1.07607	1.20259	1.34687	0.617656	1.05898	0.673827	1.34687	0.107903	0.105777	0.266143	0.429616	-0.695123	0.0826733	-0.569549	0.429616
ABCD3	499	ATP-binding cassette sub-family D member 3	5515.3	97249	73191	88151	65670	52804	245400	152180	112050	0.0567132	0.752614	0.906446	0.675277	0.542977	2.52342	1.56485	1.1522	0.674517	0.836327	0.972734	0.789407	0.870203	0.960461	0.601936	0.972734	-0.568074	-0.257861	-0.0398829	-0.34116	-0.200577	-0.0582007	-0.732318	-0.0398829
TXNDC5	1288	Thioredoxin domain-containing protein 5	8237.6	62415	67619	87885	42094	44446	230060	124380	167200	0.131981	1.08338	1.40807	0.674421	0.712104	3.68597	1.99279	2.67884	0.970957	1.29915	0.971501	1.03529	1.27111	1.22312	1.39949	1.39949	-0.0425208	0.377569	-0.0417121	0.0500374	0.346089	0.290566	0.484905	0.484905
GLRX3	173	Glutaredoxin-3	12278	105650	72074	87850	65902	59249	155550	141460	117080	0.116214	0.682196	0.831519	0.623777	0.560805	1.47231	1.33895	1.10819	0.611405	0.767196	0.898548	0.815325	0.507728	0.82181	0.578944	0.898548	-0.709799	-0.382333	-0.154333	-0.294553	-0.977871	-0.283123	-0.788503	-0.154333
ACP6	1589	Lysophosphatidic acid phosphatase type 6	1253.9	28457	29297	87427	34210	54577	150610	106830	40534	0.044063	1.02952	3.07225	1.20216	1.91788	5.29255	3.75409	1.42439	0.922687	2.83459	1.73171	2.7883	1.82514	2.30415	0.744139	2.83459	-0.116087	1.50314	0.792201	1.47939	0.868005	1.20424	-0.426356	1.50314
SLC25A5	242	ADP/ATP translocase 2;ADP/ATP translocase 2, N-terminally processed	8180.5	105130	84329	87382	51865	47484	223830	103450	169790	0.0778132	0.80214	0.83118	0.493342	0.451669	2.12908	0.98402	1.61505	0.718903	0.766883	0.710657	0.656659	0.734214	0.603964	0.843741	0.843741	-0.47613	-0.382921	-0.492775	-0.606784	-0.445728	-0.727465	-0.245128	-0.245128
NAA15	1508	N-alpha-acetyltransferase 15, NatA auxiliary subunit	5592.6	136640	108920	86578	50010	54716	208270	159180	169070	0.0409294	0.797131	0.633621	0.365998	0.400439	1.52422	1.16496	1.23734	0.714414	0.584606	0.527219	0.582178	0.52563	0.71502	0.646416	0.71502	-0.485168	-0.774462	-0.923525	-0.780469	-0.927881	-0.483945	-0.629464	-0.483945
LETM1	189	LETM1 and EF-hand domain-containing protein 1, mitochondrial	6081.6	236190	112150	86134	48284	56893	235610	180510	228080	0.0257488	0.47483	0.364681	0.204429	0.240878	0.997544	0.764258	0.965663	0.425557	0.336471	0.294479	0.3502	0.344004	0.46908	0.504486	0.504486	-1.23257	-1.57145	-1.76376	-1.51375	-1.5395	-1.09209	-0.987113	-0.987113
WDR1	133	WD repeat-containing protein 1	47670	65980	69180	86087	78056	82055	142010	110450	110870	0.722492	1.0485	1.30474	1.18303	1.24363	2.15232	1.67399	1.68036	0.939698	1.20381	1.70414	1.80806	0.742228	1.02745	0.87786	1.80806	-0.0897305	0.267612	0.769047	0.854439	-0.430065	0.0390686	-0.187937	0.854439
RPL8	838	60S ribosomal protein L8	27802	80199	59473	85992	81591	57557	105580	92234	76038	0.346663	0.741568	1.07223	1.01736	0.717677	1.31648	1.15006	0.948117	0.664616	0.989289	1.4655	1.04339	0.453987	0.705878	0.495319	1.4655	-0.589406	-0.0155367	0.551392	0.0612837	-1.13928	-0.50251	-1.01357	0.551392
RPL11	837	60S ribosomal protein L11	15246	86079	80484	85244	64927	92263	245990	139940	200300	0.177116	0.935002	0.9903	0.754272	1.07184	2.85772	1.62572	2.32693	0.837978	0.913693	1.08653	1.55829	0.985488	0.99782	1.21565	1.55829	-0.255016	-0.130218	0.119723	0.639967	-0.0210902	-0.00314893	0.281724	0.639967
EEF1B2	459	Elongation factor 1-beta	19413	86792	76543	85084	81666	76007	225930	141440	183040	0.223673	0.881913	0.980321	0.940939	0.875737	2.60312	1.62964	2.10895	0.790398	0.904487	1.35542	1.27319	0.897688	1.00023	1.10177	1.35542	-0.339348	-0.144829	0.43874	0.348447	-0.155715	0.000332098	0.13982	0.43874
RPL17	406	60S ribosomal protein L17	45295	100270	96742	84876	36913	54450	586900	220180	492290	0.45173	0.964815	0.846475	0.368136	0.543034	5.8532	2.19587	4.90964	0.864698	0.780994	0.530299	0.789489	2.01848	1.34777	2.56492	2.56492	-0.209732	-0.356616	-0.915123	-0.34101	1.01327	0.430569	1.35891	1.35891
NSUN2	943	tRNA (cytosine(34)-C(5))-methyltransferase	6119.6	155560	95008	84575	59610	56247	201220	156750	122980	0.0393392	0.610748	0.543681	0.383196	0.361578	1.29352	1.00765	0.790563	0.547372	0.501624	0.551993	0.525679	0.446071	0.618468	0.41301	0.618468	-0.869407	-0.995323	-0.857279	-0.927747	-1.16465	-0.69323	-1.27575	-0.69323
SRSF5	976	Serine/arginine-rich splicing factor 5	17942	79538	71194	84514	60835	44976	87068	100340	65854	0.225578	0.895094	1.06256	0.764855	0.565466	1.09467	1.26154	0.827956	0.802212	0.980365	1.10177	0.822101	0.377498	0.774296	0.432545	1.10177	-0.317945	-0.0286088	0.139823	-0.282612	-1.40546	-0.369043	-1.20908	0.139823
RPL18A	911	60S ribosomal protein L18a	34388	114460	91547	84185	57134	72322	302040	174140	232190	0.300437	0.799817	0.735497	0.499161	0.631854	2.63883	1.5214	2.02857	0.716821	0.678602	0.71904	0.91862	0.910001	0.933796	1.05977	1.05977	-0.480316	-0.559363	-0.475856	-0.12246	-0.136061	-0.09882	0.0837571	0.0837571
DDX46	1202	Probable ATP-dependent RNA helicase DDX46	8841.7	49512	174830	84064	43223	47161	107680	151990	213000	0.178577	3.53106	1.69785	0.87298	0.952517	2.17483	3.06976	4.30199	3.16465	1.56651	1.25752	1.38481	0.74999	1.88413	2.24746	3.16465	1.66205	0.647555	0.330587	0.469693	-0.415056	0.913902	1.1683	1.66205
UMPS	322	Uridine 5-monophosphate synthase;Orotate phosphoribosyltransferase;Orotidine 5-phosphate decarboxylase	3776.8	70115	103110	84017	43141	43313	117490	128130	108950	0.0538658	1.47058	1.19827	0.615289	0.617742	1.67568	1.82743	1.55388	1.31798	1.10558	0.886322	0.898103	0.577858	1.12162	0.811783	1.31798	0.398333	0.144803	-0.174097	-0.155046	-0.791214	0.165589	-0.300834	0.398333
PPA1	1057	Inorganic pyrophosphatase	4247.2	29916	105320	83705	57476	38100	159690	165550	153050	0.141971	3.52052	2.798	1.92125	1.27357	5.33795	5.53383	5.11599	3.1552	2.58156	2.76755	1.85157	1.84079	3.39651	2.67272	3.39651	1.65773	1.36824	1.46861	0.88875	0.880328	1.76405	1.41831	1.76405
AGPS	12	Alkyldihydroxyacetonephosphate synthase, peroxisomal	6047.9	159590	80111	83564	64781	43173	174890	134510	105270	0.0378965	0.50198	0.523617	0.405921	0.270524	1.09587	0.842847	0.659628	0.44989	0.483112	0.584728	0.393301	0.377912	0.517316	0.344606	0.584728	-1.15235	-1.04957	-0.774162	-1.34629	-1.40388	-0.950881	-1.53698	-0.774162
ARF3;ARF1;ARF5	780	ADP-ribosylation factor 3;ADP-ribosylation factor 1;ADP-ribosylation factor 5	21243	105590	89221	83523	58235	56524	185540	127270	158400	0.201184	0.844976	0.791012	0.55152	0.535316	1.75717	1.20532	1.50014	0.757294	0.729822	0.794463	0.778268	0.605962	0.739794	0.783711	0.794463	-0.401075	-0.454383	-0.331949	-0.361661	-0.7227	-0.434805	-0.351606	-0.331949
UBE2N;UBE2NL	775	Ubiquitin-conjugating enzyme E2 N;Putative ubiquitin-conjugating enzyme E2 N-like	28166	110950	104960	83363	78167	92529	230220	214150	186780	0.253862	0.946012	0.751356	0.704525	0.83397	2.07499	1.93015	1.68346	0.847845	0.693234	1.01487	1.21247	0.715561	1.18467	0.879481	1.21247	-0.238127	-0.528585	0.021288	0.277944	-0.482853	0.244488	-0.185275	0.277944
PPA2	1544	Inorganic pyrophosphatase 2, mitochondrial	3111.7	25385	101960	83013	35766	41244	178840	159970	164850	0.12258	4.01655	3.27016	1.40894	1.62474	7.04511	6.30175	6.49399	3.59975	3.01719	2.02958	2.36212	2.42951	3.86784	3.39262	3.86784	1.8479	1.59321	1.02118	1.24008	1.28066	1.95153	1.7624	1.95153
SUB1	729	Activated RNA polymerase II transcriptional coactivator p15	43126	82450	59088	82930	68519	60882	98844	118800	90200	0.523056	0.716653	1.00582	0.831037	0.738411	1.19884	1.44087	1.094	0.642287	0.928015	1.19711	1.07354	0.413419	0.884368	0.571531	1.19711	-0.638711	-0.10778	0.259551	0.102373	-1.27432	-0.177281	-0.807097	0.259551
MCM6	1025	DNA replication licensing factor MCM6	5360.7	296780	134010	82771	52888	63804	181340	179750	208960	0.0180629	0.451547	0.278897	0.178206	0.214988	0.611025	0.605667	0.704091	0.40469	0.257322	0.256705	0.312559	0.210712	0.371742	0.367834	0.40469	-1.30511	-1.95835	-1.96182	-1.6778	-2.24665	-1.42763	-1.44287	-1.30511
NEFM	266	Neurofilament medium polypeptide	9284.6	166680	102040	82569	43899	45001	152760	142550	142750	0.0557031	0.612191	0.495374	0.263373	0.269984	0.916487	0.855232	0.856431	0.548665	0.457054	0.379388	0.392516	0.316051	0.524918	0.447421	0.548665	-0.866003	-1.12956	-1.39825	-1.34918	-1.66177	-0.929837	-1.1603	-0.866003
SUPV3L1	1255	ATP-dependent RNA helicase SUPV3L1, mitochondrial	1451	27974	115740	82536	62205	63697	152160	151590	174910	0.0518696	4.13741	2.95045	2.22367	2.27701	5.43934	5.41896	6.25259	3.70808	2.72222	3.20319	3.31042	1.87576	3.32601	3.26651	3.70808	1.89067	1.44478	1.67951	1.72702	0.907474	1.73379	1.70775	1.89067
RTCA	27	RNA 3-terminal phosphate cyclase	1978.5	24404	26050	82506	36527	13636	201060	43938	39540	0.0810728	1.06745	3.38084	1.49676	0.558761	8.23881	1.80044	1.62023	0.95668	3.11931	2.15608	0.812353	2.84116	1.10506	0.846446	3.11931	-0.063891	1.64123	1.10841	-0.299821	1.50648	0.144127	-0.24051	1.64123
HSDL2	1192	Hydroxysteroid dehydrogenase-like protein 2	3950.4	39445	98143	82428	35903	33030	200440	79480	272940	0.10015	2.4881	2.08969	0.910204	0.837368	5.08151	2.01496	6.91951	2.22991	1.92804	1.31115	1.21741	1.75236	1.23673	3.61492	3.61492	1.15699	0.947137	0.390828	0.283811	0.809299	0.306525	1.85396	1.85396
CERS2	1400	Ceramide synthase 2	3669.3	245880	92922	82191	69443	28768	274990	140680	146700	0.0149231	0.377916	0.334273	0.282426	0.117	1.11839	0.572149	0.596633	0.3387	0.308415	0.406834	0.1701	0.385678	0.351169	0.311695	0.406834	-1.56192	-1.69706	-1.29749	-2.55554	-1.37453	-1.50976	-1.68179	-1.29749
FN3KRP	1571	Ketosamine-3-kinase	3833.2	44799	24191	81680	48955	47505	213290	141740	40594	0.0855644	0.53999	1.82325	1.09277	1.0604	4.76104	3.16391	0.906136	0.483956	1.68221	1.57413	1.54167	1.64185	1.94192	0.473388	1.94192	-1.04705	0.750361	0.654556	0.624489	0.715321	0.957484	-1.07891	0.957484
LMNB1	424	Lamin-B1	2730.3	120850	68138	81514	60457	47345	167210	118510	120440	0.0225925	0.563823	0.674506	0.500265	0.391767	1.38362	0.980637	0.996607	0.505316	0.622328	0.72063	0.569569	0.477141	0.601888	0.520652	0.72063	-0.984743	-0.684253	-0.47267	-0.812057	-1.06751	-0.732433	-0.941608	-0.47267
PTMA	254	Prothymosin alpha;Prothymosin alpha, N-terminally processed;Thymosin alpha-1	40260	89809	64823	81461	70417	75052	99443	103320	74167	0.448285	0.721787	0.907047	0.784075	0.835685	1.10727	1.15044	0.82583	0.646889	0.836881	1.12946	1.21496	0.381843	0.706109	0.431434	1.21496	-0.628411	-0.256905	0.17563	0.280907	-1.38895	-0.502036	-1.21279	0.280907
TPI1	762	Triosephosphate isomerase	14838	96115	84369	81391	49387	65603	496240	160750	265030	0.154378	0.877792	0.846809	0.513832	0.682547	5.16298	1.67248	2.75743	0.786705	0.781302	0.740174	0.99232	1.78046	1.02652	1.44055	1.78046	-0.346105	-0.356047	-0.434064	-0.0111232	0.832248	0.0377611	0.526617	0.832248
NEB	426	Nebulin	7117.7	206580	91311	81347	50193	43418	82201	114950	88495	0.0344549	0.442013	0.39378	0.242971	0.210175	0.397914	0.556443	0.428381	0.396146	0.363318	0.349999	0.305563	0.137221	0.341529	0.223797	0.396146	-1.3359	-1.46069	-1.51458	-1.71046	-2.86543	-1.54992	-2.15974	-1.3359
SRRT	1510	Serrate RNA effector molecule homolog	7538	66570	77233	80041	45735	52895	172710	123210	115390	0.113234	1.16018	1.20236	0.687021	0.794577	2.59441	1.85083	1.73336	1.03979	1.10935	0.989652	1.15519	0.894684	1.13599	0.905552	1.15519	0.0562886	0.149712	-0.0150074	0.208136	-0.160549	0.183951	-0.143131	0.208136
PSMD3	82	26S proteasome non-ATPase regulatory subunit 3	11425	124320	69838	79817	45209	46688	170620	128610	130030	0.0918999	0.56176	0.642029	0.36365	0.375547	1.37243	1.03451	1.04593	0.503467	0.592363	0.523837	0.545988	0.473282	0.634952	0.546419	0.634952	-0.990031	-0.755445	-0.93281	-0.873058	-1.07923	-0.65528	-0.871919	-0.65528
MTPN	758	Myotrophin	13436	96844	82345	79075	68171	59240	148150	123130	130020	0.138739	0.850285	0.816519	0.703926	0.611705	1.52978	1.27143	1.34257	0.762052	0.753356	1.014	0.889327	0.527545	0.780366	0.701392	1.014	-0.392038	-0.408596	0.0200616	-0.169214	-0.922633	-0.357776	-0.511706	0.0200616
ANXA6	278	Annexin A6	4402.7	113090	104660	79050	48083	77500	152920	152720	100290	0.0389309	0.925458	0.699001	0.425175	0.685295	1.3522	1.35043	0.886816	0.829424	0.644928	0.612463	0.996315	0.466306	0.828856	0.463294	0.996315	-0.269818	-0.632789	-0.707306	-0.00532658	-1.10065	-0.270806	-1.11	-0.00532658
EWSR1	908	RNA-binding protein EWS	6558.1	55270	76764	78695	43019	53995	187740	123300	123190	0.118656	1.38889	1.42383	0.778343	0.976931	3.39678	2.23087	2.22888	1.24477	1.31369	1.1212	1.42031	1.17138	1.36924	1.16442	1.42031	0.315877	0.39362	0.165043	0.506206	0.228211	0.45338	0.219611	0.506206
PEBP1	516	Phosphatidylethanolamine-binding protein 1;Hippocampal cholinergic neurostimulating peptide	17718	46600	105770	78654	55920	100930	380580	723530	194460	0.380215	2.26974	1.68785	1.2	2.16588	8.16695	15.5264	4.17296	2.03421	1.55729	1.7286	3.14886	2.81638	9.52967	2.18006	9.52967	1.02447	0.639035	0.789601	1.65483	1.49384	3.25243	1.12437	3.25243
RBM3	890	RNA-binding protein 3	15827	122310	119670	77968	32843	43676	107340	180610	133200	0.129401	0.978416	0.637462	0.268523	0.357093	0.877606	1.47666	1.08904	0.876887	0.58815	0.386806	0.519158	0.302643	0.906332	0.568939	0.906332	-0.189538	-0.765743	-1.37032	-0.945753	-1.72431	-0.141889	-0.813654	-0.141889
TAGLN2	585	Transgelin-2	4899.3	113850	120590	77475	43217	58850	221580	155330	228200	0.0430329	1.0592	0.680501	0.379596	0.516908	1.94625	1.36434	2.00439	0.949289	0.627859	0.546807	0.751506	0.671164	0.837394	1.04714	1.04714	-0.0750807	-0.671486	-0.870897	-0.412143	-0.575263	-0.256022	0.0664592	0.0664592
CALML3;TNNC2	309	Calmodulin-like protein 3;Troponin C, skeletal muscle	47246	380080	65731	77280	64316	69558	116870	97617	115490	0.124305	0.17294	0.203326	0.169217	0.183009	0.307488	0.256833	0.303857	0.154994	0.187597	0.243756	0.266067	0.106037	0.157637	0.158742	0.266067	-2.68971	-2.41429	-2.03649	-1.91014	-3.23736	-2.66532	-2.65524	-1.91014
FER	386	Tyrosine-protein kinase Fer	5790.3	81572	62690	76580	70406	39033	46186	56942	38424	0.0709839	0.768524	0.938803	0.863115	0.47851	0.566199	0.698058	0.471044	0.688775	0.86618	1.24331	0.695681	0.195254	0.428449	0.246085	1.24331	-0.537895	-0.207261	0.31419	-0.523503	-2.35658	-1.2228	-2.02277	0.31419
COPB1	725	Coatomer subunit beta	5154.9	92107	75813	76538	53127	43730	186760	120070	127960	0.0559664	0.823097	0.830968	0.576797	0.474774	2.02764	1.30359	1.38925	0.737685	0.766687	0.830873	0.690249	0.699233	0.800109	0.72578	0.830873	-0.438922	-0.38329	-0.267299	-0.534811	-0.516154	-0.321731	-0.462395	-0.267299
RAB2A;RAB2B	772	Ras-related protein Rab-2A;Ras-related protein Rab-2B	11261	96637	44941	75973	40278	35490	77425	59635	51995	0.116529	0.46505	0.786169	0.416797	0.367251	0.801194	0.617103	0.538044	0.416792	0.725354	0.600394	0.533927	0.276292	0.378761	0.281088	0.725354	-1.2626	-0.463244	-0.736018	-0.905287	-1.85573	-1.40064	-1.83091	-0.463244
PSPC1	1330	Paraspeckle component 1	7882.4	171700	64994	75962	60389	41407	78701	86331	65560	0.045908	0.378532	0.442411	0.351712	0.241159	0.458363	0.502801	0.381829	0.339253	0.408188	0.50664	0.350609	0.158067	0.308606	0.199477	0.50664	-1.55957	-1.2927	-0.980966	-1.51207	-2.66139	-1.69616	-2.32571	-0.980966
RPL18	931	60S ribosomal protein L18	64091	76702	74108	75926	57004	72015	270650	151160	194690	0.835584	0.966181	0.989883	0.743188	0.938893	3.52859	1.97074	2.53826	0.865922	0.913309	1.07056	1.36501	1.21684	1.20959	1.32605	1.36501	-0.207692	-0.130825	0.0983651	0.44891	0.283136	0.274516	0.407137	0.44891
YWHAG	797	14-3-3 protein gamma;14-3-3 protein gamma, N-terminally processed	12867	80972	65554	75312	49860	45473	218670	123740	162900	0.158907	0.809588	0.930099	0.615768	0.561589	2.70056	1.52818	2.01181	0.725579	0.85815	0.887012	0.816465	0.931291	0.937956	1.05102	1.05102	-0.462796	-0.220698	-0.172974	-0.292536	-0.102696	-0.0924072	0.0717863	0.0717863
PPIB	447	Peptidyl-prolyl cis-trans isomerase B	48444	86200	82579	75164	56317	111630	189950	213800	142580	0.561995	0.957993	0.871972	0.653329	1.29501	2.2036	2.48028	1.65406	0.858584	0.804519	0.941119	1.88275	0.759911	1.52233	0.864122	1.88275	-0.21997	-0.313801	-0.0875513	0.912842	-0.396097	0.606278	-0.210693	0.912842
SSB	250	Lupus La protein	21713	77990	92039	74844	72929	48743	219700	133000	179180	0.278407	1.18014	0.959661	0.935107	0.62499	2.81703	1.70535	2.29747	1.05768	0.885425	1.34702	0.908641	0.971454	1.04669	1.20026	1.34702	0.0808995	-0.175557	0.42977	-0.138218	-0.0417828	0.0658411	0.263343	0.42977
MMAB	1394	Cob(I)yrinic acid a,c-diamide adenosyltransferase, mitochondrial	2210.7	25661	51622	74274	48940	33542	100250	59535	68344	0.0861502	2.01169	2.89443	1.90717	1.30712	3.90671	2.32006	2.66334	1.80294	2.67053	2.74728	1.90035	1.34723	1.42399	1.39139	2.74728	0.850352	1.41712	1.458	0.926268	0.429996	0.509937	0.476532	1.458
AGBL5	1296	Cytosolic carboxypeptidase-like protein 5	2434.7	34141	55559	73735	35817	43204	63816	78101	46233	0.0713131	1.62734	2.15972	1.04909	1.26546	1.86919	2.2876	1.35418	1.45847	1.99265	1.51121	1.83978	0.644591	1.40407	0.707456	1.99265	0.544459	0.994689	0.595705	0.879536	-0.633544	0.489612	-0.499288	0.994689
NUDC	1736	Nuclear migration protein nudC	11454	80961	74920	73490	55231	55895	218820	141700	164810	0.141476	0.925384	0.907721	0.682193	0.690394	2.70278	1.75023	2.03567	0.829358	0.837503	0.982696	1.00373	0.932056	1.07424	1.06348	1.07424	-0.269933	-0.255834	-0.0251828	0.0053687	-0.101511	0.103317	0.0887995	0.103317
RPS3A	783	40S ribosomal protein S3a	27757	69987	71079	73071	60733	62793	174030	102500	158220	0.396602	1.0156	1.04407	0.867775	0.897209	2.4866	1.46456	2.26071	0.910215	0.9633	1.25003	1.30441	0.857507	0.898905	1.18105	1.30441	-0.13572	-0.0539429	0.32196	0.383393	-0.221779	-0.153759	0.240068	0.383393
RPL21	637	60S ribosomal protein L21	61194	71648	69885	72564	63728	80604	92702	93260	82155	0.854092	0.975394	1.01278	0.88946	1.125	1.29385	1.30164	1.14665	0.874178	0.934439	1.28126	1.63558	0.446186	0.798912	0.599037	1.63558	-0.194	-0.0978273	0.357567	0.709802	-1.16428	-0.323892	-0.739283	0.709802
PSMB2	672	Proteasome subunit beta type-2	3962.2	194140	41020	71687	36870	54374	198140	241720	113860	0.020409	0.211291	0.369254	0.189914	0.280076	1.0206	1.24508	0.586484	0.189365	0.34069	0.273571	0.407188	0.351956	0.764196	0.306394	0.764196	-2.40075	-1.55347	-1.87001	-1.29623	-1.50653	-0.387985	-1.70654	-0.387985
PFKL	396	ATP-dependent 6-phosphofructokinase, liver type	4382.9	65397	62671	70964	45975	43923	88121	116670	65046	0.0670199	0.958316	1.08513	0.703014	0.671636	1.34748	1.78403	0.994633	0.858873	1.00118	1.01269	0.976457	0.464678	1.09499	0.519621	1.09499	-0.219483	0.00170798	0.0181912	-0.0343713	-1.1057	0.130913	-0.944469	0.130913
CPNE3	136	Copine-3	2737.2	74091	71122	70191	48758	50865	163210	109530	105850	0.0369438	0.959928	0.947362	0.658083	0.686521	2.20283	1.47832	1.42865	0.860317	0.874077	0.947966	0.998097	0.759648	0.90735	0.746361	0.998097	-0.217059	-0.194167	-0.0770933	-0.00274845	-0.396597	-0.140268	-0.422054	-0.00274845
ZMPSTE24	165	CAAX prenyl protease 1 homolog	4098.6	273190	38923	69663	39002	25412	123480	155740	94989	0.0150027	0.142476	0.254998	0.142765	0.0930195	0.451993	0.570079	0.347703	0.127691	0.235273	0.205653	0.135236	0.15587	0.349899	0.181649	0.349899	-2.96927	-2.0876	-2.28172	-2.88645	-2.68158	-1.51499	-2.46078	-1.51499
XPNPEP1	1595	Xaa-Pro aminopeptidase 1	1761.2	33487	64433	69651	41590	21153	123030	51874	80457	0.0525935	1.92412	2.07994	1.24197	0.631678	3.67396	1.54908	2.40263	1.72446	1.91904	1.78906	0.918364	1.26697	0.950782	1.2552	1.91904	0.786142	0.940388	0.839202	-0.122862	0.34138	-0.0728136	0.327912	0.940388
PDIA6	1051	Protein disulfide-isomerase A6	4008.1	46328	34575	69237	18552	18622	73890	61707	40370	0.0865157	0.746309	1.4945	0.400449	0.40196	1.59493	1.33196	0.871395	0.668866	1.37889	0.576845	0.584389	0.550013	0.81752	0.455238	1.37889	-0.580212	0.463504	-0.793744	-0.775	-0.862462	-0.290674	-1.13531	0.463504
HIST1H2BM;HIST1H2BN;HIST1H2BH;HIST2H2BF;HIST1H2BC;HIST1H2BD;H2BFS;HIST1H2BK;HIST1H2BL	1466	Histone H2B type 1-M;Histone H2B type 1-N;Histone H2B type 1-H;Histone H2B type 2-F;Histone H2B type 1-C/E/F/G/I;Histone H2B type 1-D;Histone H2B type F-S;Histone H2B type 1-K;Histone H2B type 1-L	49834	69764	76202	69000	51422	66491	104530	92204	96713	0.714323	1.09228	0.989049	0.737085	0.953085	1.49834	1.32166	1.38629	0.978938	0.912539	1.06177	1.38564	0.516702	0.811196	0.724231	1.38564	-0.0307106	-0.132041	0.0864691	0.470553	-0.952594	-0.301878	-0.465478	0.470553
VPS4A;VPS4B;FIGNL1	1717	Vacuolar protein sorting-associated protein 4A;Vacuolar protein sorting-associated protein 4B;Fidgetin-like protein 1	3084.8	37244	49719	68986	49859	27538	94547	62652	56080	0.0828268	1.33495	1.85227	1.33871	0.739394	2.53858	1.6822	1.50575	1.19643	1.70899	1.92841	1.07497	0.875432	1.03249	0.786639	1.92841	0.258733	0.773141	0.947412	0.104292	-0.191933	0.0461284	-0.346227	0.947412
PHB2	1449	Prohibitin-2	17854	142590	65312	68594	39488	41459	134550	99440	115250	0.125212	0.458041	0.481058	0.276934	0.290757	0.943615	0.697384	0.808261	0.41051	0.443845	0.398922	0.422716	0.325406	0.428035	0.422256	0.443845	-1.28451	-1.17187	-1.32582	-1.24224	-1.61969	-1.2242	-1.24381	-1.17187
GNAI3	291	Guanine nucleotide-binding protein G(k) subunit alpha	12544	94733	62157	68486	52088	52520	137910	91648	110270	0.132414	0.656128	0.722937	0.54984	0.5544	1.45578	0.967435	1.16401	0.588043	0.667013	0.792043	0.806014	0.502025	0.593785	0.608107	0.806014	-0.766007	-0.584213	-0.33635	-0.311124	-0.994169	-0.751988	-0.717604	-0.311124
COPB2	567	Coatomer subunit beta	4912.9	66843	64351	68157	50465	41824	144900	92837	93767	0.0734991	0.962719	1.01966	0.754978	0.625705	2.16777	1.38888	1.40279	0.862819	0.940781	1.08754	0.90968	0.747555	0.852457	0.732854	1.08754	-0.212871	-0.0880696	0.121073	-0.136569	-0.419747	-0.230301	-0.448401	0.121073
GRPEL2	1308	GrpE protein homolog 2, mitochondrial	1934.8	28342	72952	68100	54695	39032	86138	65852	71698	0.0682662	2.57399	2.40279	1.92982	1.37718	3.03924	2.32348	2.52974	2.30689	2.21692	2.7799	2.00221	1.04808	1.42609	1.3216	2.7799	1.20595	1.14856	1.47503	1.00159	0.0677516	0.512062	0.402286	1.47503
CCDC175	305	Coiled-coil domain-containing protein 175	5642.6	32664	57486	67889	38163	46414	124450	83920	96733	0.172747	1.75992	2.0784	1.16835	1.42095	3.81	2.56919	2.96146	1.57729	1.91763	1.683	2.06585	1.31388	1.5769	1.54714	2.06585	0.657452	0.939321	0.751039	1.04674	0.393836	0.657089	0.629601	1.04674
CPSF6	1096	Cleavage and polyadenylation specificity factor subunit 6	7404.2	48207	64022	67254	50437	44795	138000	102450	100460	0.153592	1.32806	1.39511	1.04626	0.929222	2.86265	2.12521	2.08393	1.19025	1.28719	1.50713	1.35095	0.987188	1.3044	1.0887	1.50713	0.251268	0.364223	0.591806	0.433972	-0.0186029	0.383381	0.122601	0.591806
FASTKD1	1129	FAST kinase domain-containing protein 1	0	36081	77656	67237	30723	31263	81497	88754	78468	0	2.15227	1.8635	0.851501	0.866467	2.25872	2.45985	2.17477	1.92893	1.71935	1.22658	1.25971	0.778922	1.50979	1.13616	1.92893	0.947801	0.781861	0.294646	0.333093	-0.360449	0.594349	0.18416	0.947801
NUP93	1267	Nuclear pore complex protein Nup93	3940.3	123490	99480	66898	37156	46282	206690	143320	180470	0.0319078	0.805571	0.541728	0.300883	0.374783	1.67374	1.16058	1.46141	0.721978	0.499822	0.43342	0.544878	0.57719	0.712332	0.763479	0.763479	-0.469972	-1.00051	-1.20616	-0.875995	-0.792882	-0.489378	-0.38934	-0.38934
TRA2B	843	Transformer-2 protein homolog beta	13189	57426	65576	66701	37930	39051	57505	62874	68063	0.229669	1.14192	1.16151	0.660502	0.680023	1.00138	1.09487	1.18523	1.02343	1.07166	0.951451	0.98865	0.345325	0.672001	0.619193	1.07166	0.0334071	0.0998494	-0.0717986	-0.016468	-1.53397	-0.573465	-0.691539	0.0998494
RPL30	833	60S ribosomal protein L30	41050	121040	82297	66218	53013	74688	166150	128480	131930	0.339144	0.679916	0.547075	0.437979	0.617052	1.37269	1.06147	1.08997	0.609362	0.504755	0.630907	0.8971	0.473372	0.651499	0.569427	0.8971	-0.714629	-0.986343	-0.6645	-0.156659	-1.07895	-0.618164	-0.812417	-0.156659
RAP1B;RAP1A	782	Ras-related protein Rap-1b;Ras-related protein Rap-1A;Ras-related protein Rap-1b-like protein	13861	93443	53755	65787	64506	48227	135020	86415	87933	0.148336	0.57527	0.704033	0.690325	0.516111	1.44495	0.924788	0.941034	0.515576	0.649572	0.99441	0.750348	0.49829	0.56761	0.491619	0.99441	-0.955744	-0.622439	-0.00808714	-0.414369	-1.00494	-0.817029	-1.02439	-0.00808714
NSDHL	1083	Sterol-4-alpha-carboxylate 3-dehydrogenase, decarboxylating	3713	98597	57934	65754	48036	33863	57237	75907	48394	0.0376583	0.587584	0.666897	0.487195	0.343449	0.580515	0.769871	0.490826	0.526611	0.615308	0.701803	0.499322	0.200191	0.472526	0.25642	0.701803	-0.92519	-0.70062	-0.510862	-1.00196	-2.32055	-1.08153	-1.96342	-0.510862
MAT2A	531	S-adenosylmethionine synthase isoform type-2	7169.2	42828	35263	65658	35987	25923	125010	69396	67759	0.167395	0.823363	1.53306	0.840268	0.605282	2.91888	1.62034	1.58212	0.737924	1.41447	1.2104	0.879988	1.00658	0.994521	0.826538	1.41447	-0.438456	0.500262	0.275488	-0.184445	0.00946065	-0.00792591	-0.274847	0.500262
DAP3	698	28S ribosomal protein S29, mitochondrial	2059.1	29518	61704	65564	43756	30872	70995	65680	76648	0.0697574	2.09039	2.22115	1.48235	1.04587	2.40514	2.22508	2.59665	1.87347	2.04933	2.13532	1.52054	0.829415	1.36569	1.35656	2.13532	0.905712	1.03515	1.09445	0.604581	-0.269834	0.449635	0.439948	1.09445
GFM1	1427	Elongation factor G, mitochondrial	1470.2	23649	70422	65161	44231	32952	119850	72708	93307	0.0621675	2.9778	2.75534	1.87031	1.39338	5.06787	3.07446	3.94549	2.6688	2.54219	2.69418	2.02576	1.74766	1.88702	2.06122	2.69418	1.41619	1.34607	1.42984	1.01846	0.805422	0.916111	1.0435	1.42984
CTNND1	123	Catenin delta-1	6439.2	77257	75298	65091	36032	45508	115330	96227	94669	0.0833478	0.974643	0.842526	0.466391	0.589047	1.49281	1.24554	1.22538	0.873506	0.777351	0.671835	0.856385	0.514796	0.764481	0.640167	0.873506	-0.195111	-0.363362	-0.573821	-0.223669	-0.957926	-0.387448	-0.643479	-0.195111
CLIP1	525	CAP-Gly domain-containing linker protein 1	2188.4	69065	59121	64884	44540	30605	33504	60425	31310	0.0316861	0.85602	0.939463	0.6449	0.443133	0.485108	0.8749	0.453341	0.767192	0.866789	0.928976	0.644248	0.16729	0.53699	0.236837	0.928976	-0.382341	-0.206247	-0.106287	-0.634311	-2.57958	-0.897033	-2.07804	-0.106287
RBBP7	1094	Histone-binding protein RBBP7	2931.4	58091	39896	64732	15120	15510	100160	83435	75871	0.0504622	0.686785	1.11432	0.260281	0.266995	1.72419	1.43628	1.30607	0.615518	1.02812	0.374934	0.38817	0.594588	0.88155	0.682324	1.02812	-0.700127	0.0400095	-1.41529	-1.36524	-0.750037	-0.181886	-0.551471	0.0400095
PSMB4	496	Proteasome subunit beta type-4	0	37553	61974	64730	43671	29964	227370	89167	136380	0	1.65031	1.7237	1.16292	0.797912	6.05464	2.37443	3.63167	1.47906	1.59036	1.67518	1.16004	2.08795	1.45736	1.89727	2.08795	0.564678	0.669351	0.744313	0.214179	1.06209	0.543358	0.923927	1.06209
RAB5C;RAB5B;RAB5A	695	Ras-related protein Rab-5C;Ras-related protein Rab-5B;Ras-related protein Rab-5A	15104	61424	68057	64616	48871	45308	133670	90198	118710	0.245897	1.10799	1.05197	0.795634	0.737627	2.17619	1.46845	1.93263	0.993013	0.97059	1.14611	1.0724	0.750459	0.901293	1.00965	1.14611	-0.0101156	-0.0430659	0.196742	0.10084	-0.414155	-0.149931	0.0138618	0.196742
YWHAQ	486	14-3-3 protein theta	6787.8	109390	77295	64227	52109	47248	171280	119940	111930	0.0620514	0.7066	0.587138	0.47636	0.431922	1.56577	1.09644	1.02322	0.633277	0.541719	0.686195	0.62795	0.539958	0.672967	0.534555	0.686195	-0.659091	-0.884384	-0.54331	-0.671279	-0.889081	-0.571392	-0.903589	-0.54331
P4HB	267	Protein disulfide-isomerase	5914.5	68397	48617	64152	38673	25284	150700	75045	91749	0.0864731	0.710806	0.937936	0.56542	0.369665	2.20331	1.0972	1.34142	0.637047	0.86538	0.814485	0.537437	0.759814	0.673429	0.70079	0.86538	-0.650529	-0.208594	-0.29604	-0.895832	-0.396282	-0.570401	-0.512946	-0.208594
ADH5	332	Alcohol dehydrogenase class-3	6884.8	81126	60277	64044	39698	43434	106200	98914	69535	0.0848655	0.743005	0.789439	0.489338	0.535389	1.30907	1.21926	0.857123	0.665904	0.72837	0.704889	0.778375	0.451435	0.748351	0.447782	0.778375	-0.586613	-0.457256	-0.504532	-0.361463	-1.14741	-0.418214	-1.15913	-0.361463
IDH3A	680	Isocitrate dehydrogenase [NAD] subunit alpha, mitochondrial	3247.6	28232	180920	63821	40434	27665	58976	58673	172240	0.115033	6.40833	2.26059	1.4322	0.979916	2.08898	2.07824	6.10088	5.74335	2.08572	2.06309	1.42465	0.720385	1.27557	3.18725	5.74335	2.52189	1.06054	1.0448	0.510607	-0.47316	0.351141	1.67231	2.52189
MIPEP	1458	Mitochondrial intermediate peptidase	798.71	16493	72981	63800	40912	23808	77196	53727	80443	0.0484272	4.42497	3.86831	2.48057	1.44352	4.68053	3.25756	4.8774	3.9658	3.56907	3.57325	2.09866	1.61408	1.9994	2.54808	3.9658	1.98761	1.83555	1.83724	1.06947	0.690716	0.999569	1.34941	1.98761
TNPO3	1787	Transportin-3	951.85	84888	60507	63598	71501	29600	151930	115080	69269	0.011213	0.712786	0.749199	0.842298	0.348695	1.78977	1.35567	0.816005	0.638821	0.691243	1.21333	0.506949	0.617203	0.832072	0.426301	1.21333	-0.646515	-0.532734	0.278969	-0.980087	-0.696182	-0.26522	-1.23006	0.278969
CDK1	255	Cyclin-dependent kinase 1	6828.9	51454	64490	63509	57210	39471	151890	90653	110630	0.132719	1.25335	1.23429	1.11187	0.767112	2.95196	1.76183	2.15008	1.12329	1.13881	1.60164	1.11526	1.01798	1.08136	1.12325	1.60164	0.167736	0.187523	0.67955	0.157386	0.0257151	0.112847	0.167682	0.67955
VARS	483	Valine--tRNA ligase	2723.4	76192	59935	63130	31716	22352	236190	101790	128320	0.0357439	0.786631	0.828565	0.416264	0.293364	3.09993	1.33597	1.68417	0.705004	0.76447	0.599627	0.426507	1.06901	0.81998	0.87985	1.06901	-0.504297	-0.387469	-0.737863	-1.22936	0.0962798	-0.28634	-0.184671	0.0962798
SARS	668	Serine--tRNA ligase, cytoplasmic	13992	76516	64963	62639	41292	41157	191250	105220	120660	0.182864	0.849012	0.818639	0.539652	0.537888	2.49948	1.37514	1.57693	0.760911	0.755312	0.777367	0.782007	0.861946	0.844021	0.823824	0.861946	-0.3942	-0.404855	-0.363333	-0.354747	-0.21433	-0.244649	-0.279591	-0.21433
LUC7L2	1758	Putative RNA-binding protein Luc7-like 2	6804.6	68828	68400	62582	42113	36915	84461	91835	62055	0.0988638	0.993782	0.909252	0.611859	0.536337	1.22713	1.33427	0.901595	0.890658	0.838915	0.88138	0.779752	0.423177	0.818937	0.471016	0.890658	-0.167056	-0.253403	-0.182164	-0.358912	-1.24067	-0.288176	-1.08615	-0.167056
API5	1522	Apoptosis inhibitor 5	3554.8	99530	50029	62034	41828	29302	63187	64779	48608	0.0357159	0.502652	0.623269	0.420255	0.294404	0.634854	0.650849	0.488375	0.450493	0.575055	0.605376	0.428018	0.21893	0.399473	0.255139	0.605376	-1.15042	-0.798227	-0.724096	-1.22426	-2.19146	-1.32383	-1.97064	-0.724096
OXCT1	749	Succinyl-CoA:3-ketoacid coenzyme A transferase 1, mitochondrial	3249.8	13880	64882	61303	38584	55683	64073	66653	69305	0.234135	4.6745	4.41664	2.77983	4.01174	4.61621	4.80209	4.99316	4.18943	4.07499	4.00433	5.83247	1.5919	2.94739	2.60855	5.83247	2.06675	2.0268	2.00156	2.54411	0.670752	1.55944	1.38325	2.54411
TSFM	627	Elongation factor Ts, mitochondrial	2231.5	31223	57697	61090	43473	44670	39858	61946	43738	0.0714697	1.8479	1.95657	1.39234	1.43068	1.27656	1.98399	1.40083	1.65615	1.80522	2.00566	2.07999	0.440222	1.21772	0.731826	2.07999	0.72783	0.852172	1.00408	1.05657	-1.1837	0.284178	-0.450427	1.05657
AP1B1	947	AP-1 complex subunit beta-1	6074.8	89012	56150	60636	53196	49901	249090	152020	74417	0.068247	0.630814	0.681212	0.597627	0.56061	2.79839	1.70786	0.836033	0.565355	0.628515	0.86088	0.815042	0.965025	1.04824	0.436764	1.04824	-0.822771	-0.66998	-0.216116	-0.295055	-0.0513613	0.0679653	-1.19507	0.0679653
WDR6	1585	WD repeat-containing protein 6	5056	67141	81736	60488	43212	44751	81845	88979	88335	0.0753042	1.21738	0.90091	0.643601	0.666523	1.219	1.32526	1.31566	1.09105	0.831219	0.927105	0.969023	0.420373	0.813406	0.687335	1.09105	0.125721	-0.2667	-0.109196	-0.0453975	-1.25026	-0.297953	-0.540914	0.125721
PDCD6IP	1322	Programmed cell death 6-interacting protein	3610.8	152710	65843	60154	31548	48239	166680	118090	117590	0.0236448	0.431164	0.39391	0.206588	0.315886	1.09148	0.773296	0.770022	0.386422	0.363438	0.297589	0.459251	0.376398	0.474628	0.402278	0.474628	-1.37175	-1.46022	-1.74861	-1.12265	-1.40967	-1.07513	-1.31373	-1.07513
CSNK2B	860	Casein kinase II subunit beta	11686	61920	53111	59858	48863	41817	70127	67029	61200	0.188727	0.857736	0.966699	0.789131	0.675339	1.13254	1.08251	0.988372	0.76873	0.891918	1.13674	0.981841	0.390558	0.664415	0.51635	1.13674	-0.379451	-0.165016	0.184903	-0.0264393	-1.35639	-0.589844	-0.953579	0.184903
CRKL	632	Crk-like protein	2365.8	41740	57541	59853	35576	31363	119060	75228	72095	0.0566794	1.37856	1.43395	0.852324	0.75139	2.85242	1.8023	1.72724	1.23551	1.32302	1.22777	1.09241	0.983659	1.1062	0.902353	1.32302	0.305103	0.403838	0.29604	0.12751	-0.0237704	0.145615	-0.148237	0.403838
SRM	417	Spermidine synthase	4651.3	123350	54953	59499	42810	30755	95778	91141	66069	0.0377081	0.445505	0.482359	0.347061	0.249331	0.776473	0.738881	0.535622	0.399275	0.445045	0.49994	0.36249	0.267767	0.453505	0.279822	0.49994	-1.32454	-1.16798	-1.00017	-1.46399	-1.90095	-1.14081	-1.83742	-1.00017
RPL35	619	60S ribosomal protein L35	52861	36987	49889	59355	71477	67706	101360	71276	77335	1.42918	1.34883	1.60475	1.93249	1.83054	2.74042	1.92706	2.09087	1.20886	1.48061	2.78374	2.66132	0.945036	1.18277	1.09232	2.78374	0.273647	0.566196	1.47703	1.41214	-0.0815584	0.242174	0.127398	1.47703
SEPT7;SEPT14	1089	Septin-7;Septin-14	6664.8	68660	61217	58990	36613	44750	325870	147870	215610	0.0970696	0.891596	0.859161	0.533251	0.651762	4.74614	2.15366	3.14026	0.799077	0.792699	0.768146	0.947563	1.63671	1.32185	1.64055	1.64055	-0.323594	-0.335154	-0.380548	-0.0777056	0.710798	0.402564	0.714177	0.714177
STRAP	1768	Serine-threonine kinase receptor-associated protein	8555.3	68239	63669	58720	40552	45573	178480	103910	132120	0.125373	0.933029	0.860505	0.594264	0.667844	2.61551	1.52274	1.93614	0.83621	0.793939	0.856036	0.970944	0.901961	0.934614	1.01149	1.01149	-0.258062	-0.332899	-0.224257	-0.0425406	-0.148863	-0.097558	0.0164752	0.0164752
IPO9	1422	Importin-9	1462.2	137060	62801	58606	32637	30652	104250	91284	80373	0.0106683	0.458201	0.427594	0.238122	0.223639	0.760616	0.666015	0.586407	0.410654	0.394517	0.343014	0.325138	0.262299	0.408782	0.306354	0.410654	-1.284	-1.34184	-1.54366	-1.62088	-1.93072	-1.2906	-1.70673	-1.284
MARCKSL1	658	MARCKS-related protein	12145	34138	90171	58564	45209	81454	270000	145500	151220	0.355762	2.64137	1.71551	1.3243	2.38602	7.90907	4.26211	4.42967	2.36728	1.5828	1.90765	3.46891	2.72745	2.61597	2.31417	3.46891	1.24323	0.662481	0.931798	1.79448	1.44755	1.38734	1.21049	1.79448
ECHS1	515	Enoyl-CoA hydratase, mitochondrial	3993.1	28181	73030	58556	33253	30822	173500	76432	122600	0.141695	2.59146	2.07785	1.17998	1.09372	6.15663	2.71218	4.35045	2.32255	1.91712	1.69976	1.5901	2.12312	1.66466	2.27278	2.32255	1.21571	0.938939	0.765328	0.669114	1.08618	0.73523	1.18446	1.21571
DBN1	1098	Drebrin	3151	70323	70468	58448	31417	41678	174920	111480	129680	0.0448075	1.00206	0.831136	0.446753	0.592665	2.48738	1.58526	1.84406	0.898079	0.766842	0.643546	0.861645	0.857774	0.972987	0.963384	0.972987	-0.155085	-0.382998	-0.635885	-0.214834	-0.22133	-0.0395077	-0.0538178	-0.0395077
ALDH5A1	703	Succinate-semialdehyde dehydrogenase, mitochondrial	2325	33365	78849	58311	41317	37901	97830	77517	86695	0.0696838	2.36322	1.74767	1.23833	1.13595	2.93211	2.3233	2.59838	2.118	1.61248	1.78382	1.6515	1.01114	1.42598	1.35746	2.118	1.0827	0.689278	0.834966	0.723777	0.0159848	0.511953	0.440908	1.0827
QARS	645	Glutamine--tRNA ligase	4747.9	56481	45991	58231	40891	28250	133630	97431	76834	0.0840619	0.814274	1.03098	0.723978	0.500168	2.36593	1.72502	1.36035	0.729778	0.95123	1.04289	0.727169	0.815892	1.05877	0.710681	1.05877	-0.454471	-0.0721331	0.0605838	-0.459638	-0.29355	0.0823911	-0.492726	0.0823911
RPS15A	803	40S ribosomal protein S15a	13152	91470	44383	58145	53677	31229	81925	65326	59435	0.143785	0.485219	0.635673	0.586826	0.341412	0.895649	0.71418	0.649776	0.434869	0.586499	0.845321	0.496362	0.308865	0.438344	0.339459	0.845321	-1.20135	-0.769798	-0.242429	-1.01054	-1.69495	-1.18987	-1.55869	-0.242429
SNRPB2;SNRPA	287	U2 small nuclear ribonucleoprotein B;U1 small nuclear ribonucleoprotein A	14377	47810	48736	57243	33295	28058	71479	73474	63455	0.300711	1.01937	1.1973	0.696402	0.586865	1.49506	1.53679	1.32723	0.91359	1.10468	1.00317	0.853212	0.515574	0.94324	0.693379	1.10468	-0.130381	0.143632	0.00455923	-0.229024	-0.95575	-0.0843027	-0.528284	0.143632
HSPA6;HSPA7	391	Heat shock 70 kDa protein 6;Putative heat shock 70 kDa protein 7	6505.7	108230	64078	57096	36660	37982	121450	85293	89036	0.06011	0.592054	0.527543	0.338723	0.350938	1.12215	0.788072	0.822655	0.530617	0.486734	0.487929	0.51021	0.386973	0.483697	0.429775	0.530617	-0.914256	-1.03879	-1.03526	-0.970836	-1.36969	-1.04783	-1.21835	-0.914256
TARBP1	982	Probable methyltransferase TARBP1	5275.8	30325	42721	57082	32937	16378	90445	48973	56266	0.173975	1.40877	1.88234	1.08613	0.540082	2.98252	1.61494	1.85543	1.26259	1.73673	1.56457	0.785198	1.02852	0.991205	0.969324	1.73673	0.336381	0.796373	0.645768	-0.348872	0.0405765	-0.0127452	-0.0449495	0.796373
TMEM33	754	Transmembrane protein 33	2944.7	220540	46557	56793	32341	23623	68529	74608	59726	0.0133522	0.211105	0.257518	0.146645	0.107114	0.310733	0.338297	0.270817	0.189199	0.237597	0.211241	0.155728	0.107156	0.207637	0.141482	0.237597	-2.40203	-2.07341	-2.24304	-2.6829	-3.22221	-2.26786	-2.82131	-2.07341
PSMD6	1041	26S proteasome non-ATPase regulatory subunit 6	2479.8	104920	64475	56715	47162	29144	150700	93509	76954	0.0236352	0.614516	0.540555	0.449504	0.277774	1.43633	0.891241	0.733454	0.550748	0.498739	0.647509	0.403841	0.49532	0.547019	0.383174	0.647509	-0.860535	-1.00364	-0.627027	-1.30814	-1.01357	-0.870337	-1.38393	-0.627027
APRT	274	Adenine phosphoribosyltransferase	5661.8	79818	45858	56411	38536	27581	66998	62548	53121	0.0709339	0.574532	0.706745	0.482798	0.345549	0.839385	0.783633	0.665527	0.514914	0.652074	0.695469	0.502375	0.289462	0.480972	0.347687	0.695469	-0.957597	-0.616893	-0.523941	-0.993163	-1.78855	-1.05597	-1.52414	-0.523941
EZR	375	Ezrin	3630.2	73220	73653	56195	33154	32814	143680	108030	118110	0.0495793	1.00591	0.767482	0.4528	0.448156	1.96231	1.47542	1.61308	0.901532	0.708112	0.652256	0.651551	0.676702	0.90557	0.842715	0.90557	-0.14955	-0.497951	-0.616489	-0.61805	-0.563407	-0.143102	-0.246884	-0.143102
RPL6	914	60S ribosomal protein L6	47763	53776	47188	55932	48256	54181	94333	70345	87107	0.888184	0.877492	1.04009	0.897352	1.00753	1.75418	1.30811	1.61981	0.786436	0.959634	1.29263	1.4648	0.604931	0.802883	0.84623	1.4648	-0.346599	-0.0594434	0.370312	0.550701	-0.725157	-0.316739	-0.240879	0.550701
MRPL46	1546	39S ribosomal protein L46, mitochondrial	3764.7	27973	83550	55851	39090	25083	132220	79086	131210	0.134583	2.98681	1.9966	1.39742	0.896686	4.7267	2.82723	4.69059	2.67687	1.84215	2.01298	1.30365	1.63001	1.73527	2.45048	2.67687	1.42055	0.881393	1.00933	0.382551	0.704877	0.795163	1.29307	1.42055
CBR1	380	Carbonyl reductase [NADPH] 1	10048	64512	54800	55103	53728	33981	62980	75625	54015	0.155754	0.849454	0.854151	0.832837	0.526739	0.976252	1.17226	0.837286	0.761308	0.788077	1.1997	0.765799	0.336661	0.719502	0.437419	1.1997	-0.393448	-0.343592	0.262673	-0.384963	-1.57063	-0.474928	-1.19291	0.262673
BLMH	999	Bleomycin hydrolase	7322.1	1427500	443.24	55054	43685	34931	148650	116980	108030	0.00512932	0.000310501	0.0385667	0.0306025	0.0244701	0.104133	0.0819475	0.0756778	0.000278281	0.0355833	0.0440827	0.0355757	0.0359104	0.0502971	0.0395359	0.0502971	-11.8112	-4.81265	-4.50364	-4.81296	-4.79946	-4.31338	-4.66069	-4.31338
SUMO4;SUMO2;SUMO3	1167	Small ubiquitin-related modifier 4;Small ubiquitin-related modifier 2;Small ubiquitin-related modifier 3	15714	86463	69971	54916	36043	48749	359470	158140	229090	0.181742	0.809259	0.635139	0.41686	0.563813	4.1575	1.82899	2.64957	0.725284	0.586007	0.600486	0.819699	1.43372	1.12258	1.3842	1.43372	-0.463382	-0.771011	-0.735798	-0.286834	0.51976	0.166823	0.469054	0.51976
THOC1	1397	THO complex subunit 1	668.79	30523	35327	54771	32802	26321	162100	74176	57694	0.021911	1.15739	1.79442	1.07467	0.862333	5.31075	2.43017	1.89018	1.03729	1.65561	1.54805	1.2537	1.83142	1.49157	0.987477	1.83142	0.0528178	0.727361	0.630453	0.326194	0.872959	0.576832	-0.0181807	0.872959
AP1G2	164	AP-1 complex subunit gamma-like 2	4132.5	45371	53826	54375	35253	46141	94380	73582	55582	0.0910824	1.18635	1.19845	0.776994	1.01697	2.08018	1.62178	1.22506	1.06325	1.10574	1.11926	1.47852	0.717352	0.995407	0.639999	1.47852	0.0884761	0.145018	0.162542	0.564155	-0.479246	-0.00664168	-0.643858	0.564155
HEATR3	1214	HEAT repeat-containing protein 3	1018.8	315150	49061	54274	33360	34667	138480	127840	114730	0.00323275	0.155675	0.172216	0.105854	0.110002	0.43941	0.405648	0.364049	0.139521	0.158894	0.152483	0.159926	0.151531	0.248976	0.190188	0.248976	-2.84145	-2.65386	-2.71328	-2.64453	-2.72232	-2.00592	-2.3945	-2.00592
CDC37	1093	Hsp90 co-chaperone Cdc37;Hsp90 co-chaperone Cdc37, N-terminally processed	4096.9	68302	53973	53677	28566	25976	148170	99268	110570	0.0599821	0.790211	0.785877	0.418231	0.380311	2.16934	1.45337	1.61884	0.708212	0.725085	0.60246	0.552914	0.748097	0.892038	0.845722	0.892038	-0.497747	-0.463779	-0.731063	-0.854872	-0.418703	-0.164823	-0.241745	-0.164823
GPS1	966	COP9 signalosome complex subunit 1	734.29	64374	64330	53512	38083	29415	84521	88941	64635	0.0114066	0.999316	0.831267	0.59159	0.456939	1.31297	1.38163	1.00405	0.895619	0.766963	0.852183	0.66432	0.452778	0.848006	0.524543	0.895619	-0.159043	-0.382771	-0.230765	-0.59005	-1.14312	-0.237854	-0.930868	-0.159043
CARM1	1232	Histone-arginine methyltransferase CARM1	2737	96002	54159	53458	38999	27700	63397	83172	54041	0.0285098	0.564144	0.556843	0.406231	0.288536	0.660372	0.866357	0.562915	0.505604	0.513767	0.585174	0.419487	0.22773	0.531746	0.294081	0.585174	-0.98392	-0.960813	-0.773061	-1.2533	-2.13461	-0.911191	-1.76572	-0.773061
KHDRBS1	935	KH domain-containing, RNA-binding, signal transduction-associated protein 1	11882	74742	70358	53452	30261	37602	334140	152200	298210	0.158974	0.941345	0.715153	0.404873	0.503091	4.47058	2.03634	3.98986	0.843663	0.659832	0.583218	0.731417	1.54168	1.24985	2.0844	2.0844	-0.245261	-0.59983	-0.777893	-0.451233	0.624505	0.321753	1.05963	1.05963
ABCE1	781	ATP-binding cassette sub-family E member 1	4665.8	46546	47825	53202	39424	82735	152030	295290	103470	0.100241	1.02748	1.143	0.84699	1.77749	3.26623	6.34405	2.22296	0.920858	1.05458	1.22009	2.5842	1.12636	3.8938	1.16133	3.8938	-0.118949	0.0766684	0.286983	1.36972	0.17167	1.96118	0.215778	1.96118
CTTN	1018	Src substrate cortactin	5016	65589	56398	52993	34062	30567	80870	75770	64751	0.0764762	0.85987	0.807956	0.519325	0.466039	1.23298	1.15522	0.987223	0.770642	0.745455	0.748086	0.677549	0.425194	0.709045	0.51575	0.770642	-0.375867	-0.423807	-0.418725	-0.561602	-1.23381	-0.496051	-0.955257	-0.375867
PDIA4	351	Protein disulfide-isomerase A4	3672.1	36676	32356	52938	22831	24540	104730	66796	70117	0.100123	0.882212	1.4434	0.622505	0.669102	2.85555	1.82125	1.9118	0.790666	1.33174	0.896716	0.972773	0.984737	1.11783	0.998769	1.33174	-0.33886	0.413312	-0.157276	-0.0398245	-0.0221901	0.160701	-0.00177731	0.413312
SLC16A1	727	Monocarboxylate transporter 1	4962.2	231500	45555	52547	29432	28604	140120	112230	144010	0.021435	0.196782	0.226985	0.127136	0.123559	0.60527	0.484795	0.622073	0.176362	0.209426	0.183139	0.179637	0.208728	0.297554	0.324986	0.324986	-2.50339	-2.25549	-2.44899	-2.47685	-2.26031	-1.74878	-1.62155	-1.62155
ATP5C1	574	ATP synthase subunit gamma, mitochondrial	8066.5	33786	54279	52489	30193	34641	108820	83813	100810	0.238753	1.60655	1.55357	0.893654	1.02531	3.22086	2.4807	2.98378	1.43984	1.43339	1.28731	1.49064	1.11072	1.52259	1.5588	1.5588	0.525912	0.519435	0.364355	0.575932	0.15149	0.606524	0.640436	0.640436
ASNS	283	Asparagine synthetase [glutamine-hydrolyzing]	4589.6	117810	35209	52442	35686	25421	93327	93123	75113	0.0389576	0.298863	0.44514	0.302911	0.21578	0.792182	0.790451	0.637577	0.26785	0.410706	0.436343	0.313711	0.273185	0.485157	0.333086	0.485157	-1.9005	-1.28382	-1.19647	-1.67249	-1.87205	-1.04348	-1.58603	-1.04348
TLN2	1775	Talin-2	38852	51699	51020	52310	31699	43104	142980	77760	113120	0.751504	0.986866	1.01182	0.613145	0.833749	2.76562	1.50409	2.18805	0.884461	0.933548	0.883234	1.21214	0.953727	0.92317	1.14309	1.21214	-0.17713	-0.0992045	-0.179133	0.277562	-0.0683516	-0.115332	0.19294	0.277562
XPOT	92	Exportin-T	2205.9	61320	37077	52010	23806	24076	136480	77004	76028	0.0359736	0.604648	0.848174	0.388226	0.392629	2.2257	1.25577	1.23986	0.541904	0.782562	0.559238	0.570823	0.767534	0.770759	0.647732	0.782562	-0.88389	-0.353724	-0.838466	-0.808885	-0.381697	-0.375648	-0.626532	-0.353724
PCMT1	436	Protein-L-isoaspartate(D-aspartate) O-methyltransferase	8004.8	38417	51914	51914	38066	37883	127560	100150	99630	0.208366	1.35133	1.35133	0.990863	0.9861	3.32041	2.60692	2.59338	1.2111	1.24679	1.42734	1.43364	1.14504	1.60006	1.35485	1.60006	0.276322	0.318224	0.513324	0.519682	0.195403	0.678122	0.43813	0.678122
EIF2S1	245	Eukaryotic translation initiation factor 2 subunit 1	5681.7	78472	59051	51598	51767	34823	83241	77768	62697	0.0724042	0.75251	0.657534	0.659688	0.443763	1.06077	0.991029	0.798973	0.674424	0.606669	0.950278	0.645165	0.365808	0.608266	0.417403	0.950278	-0.568273	-0.721018	-0.0735792	-0.632261	-1.45084	-0.717225	-1.26049	-0.0735792
HIST2H2BE;HIST1H2BB;HIST1H2BO;HIST1H2BJ	1101	Histone H2B type 2-E;Histone H2B type 1-B;Histone H2B type 1-O;Histone H2B type 1-J	85954	44338	53159	51095	43136	68556	68144	62401	73065	1.93861	1.19895	1.1524	0.97289	1.54621	1.53692	1.40739	1.64791	1.07454	1.06325	1.40144	2.24796	0.530008	0.863819	0.860908	2.24796	0.103714	0.0884835	0.486915	1.16862	-0.915914	-0.211199	-0.216068	1.16862
CYCS	891	Cytochrome c	17345	67017	61141	50858	30636	46950	109080	74004	94461	0.258815	0.912321	0.758882	0.457138	0.700569	1.62765	1.10426	1.40951	0.817651	0.700178	0.658505	1.01852	0.561295	0.677763	0.736362	1.01852	-0.290444	-0.514207	-0.602733	0.0264746	-0.833169	-0.561148	-0.441514	0.0264746
AARS2	1139	Alanine--tRNA ligase, mitochondrial	783.67	18087	88047	50541	25350	27008	67848	74510	88642	0.0433278	4.86797	2.79433	1.40156	1.49323	3.7512	4.11953	4.90087	4.36283	2.57817	2.01894	2.17093	1.2936	2.52846	2.56033	4.36283	2.12526	1.36635	1.0136	1.11831	0.371397	1.33826	1.35633	2.12526
NUP50	1704	Nuclear pore complex protein Nup50	4079.8	55508	42692	50197	39155	20667	34795	54663	36095	0.0734993	0.769114	0.90432	0.705394	0.372325	0.626847	0.984777	0.650267	0.689305	0.834365	1.01612	0.541304	0.216168	0.604429	0.339715	1.01612	-0.536787	-0.261249	0.0230669	-0.88549	-2.20977	-0.726355	-1.5576	0.0230669
FKBP10	1382	Peptidyl-prolyl cis-trans isomerase FKBP10	2425.3	81023	62245	50145	32141	32874	124780	69373	70390	0.0299335	0.768239	0.618898	0.39669	0.405737	1.54006	0.856214	0.868766	0.68852	0.571022	0.57143	0.589879	0.531089	0.52552	0.453865	0.68852	-0.53843	-0.808381	-0.807351	-0.761508	-0.912973	-0.928181	-1.13967	-0.53843
ALDOC	304	Fructose-bisphosphate aldolase C	4497.1	68179	102530	49762	54831	34819	56168	72680	82924	0.0659602	1.50384	0.729873	0.804221	0.5107	0.823831	1.06602	1.21627	1.34778	0.673412	1.15848	0.74248	0.284099	0.654292	0.635409	1.34778	0.43059	-0.570438	0.21223	-0.429576	-1.81554	-0.611993	-0.654243	0.43059
MT-CO2	216	Cytochrome c oxidase subunit 2	6618.9	302030	50583	49593	47740	25767	77736	90915	74695	0.0219147	0.167477	0.164199	0.158064	0.0853127	0.257378	0.301013	0.24731	0.150098	0.151497	0.22769	0.124032	0.0887571	0.184754	0.129201	0.22769	-2.73602	-2.72264	-2.13486	-3.01122	-3.49399	-2.43633	-2.95231	-2.13486
EXOC1	1622	Exocyst complex component 1	835.44	26063	17520	49452	13153	5027.1	39936	19277	15457	0.0320546	0.672217	1.8974	0.504662	0.192883	1.53229	0.739631	0.593063	0.602462	1.75063	0.726963	0.280422	0.52841	0.453965	0.309831	1.75063	-0.731057	0.807871	-0.460045	-1.83433	-0.92027	-1.13935	-1.69045	0.807871
ELAVL1	1082	ELAV-like protein 1	5414	58235	51768	49031	35952	28383	62286	55393	58187	0.0929681	0.88895	0.841951	0.617361	0.487387	1.06956	0.951198	0.999176	0.796705	0.77682	0.889306	0.708587	0.368839	0.583819	0.521994	0.889306	-0.327883	-0.364347	-0.169248	-0.496983	-1.43894	-0.776407	-0.937895	-0.169248
PUF60	1686	Poly(U)-binding-splicing factor PUF60	3848.2	97262	61457	48784	38369	42289	119000	93037	84841	0.0395653	0.631871	0.501573	0.394491	0.434795	1.2235	0.956561	0.872293	0.566302	0.462773	0.568263	0.632125	0.421924	0.587111	0.455708	0.632125	-0.820356	-1.11162	-0.815369	-0.661717	-1.24494	-0.768296	-1.13382	-0.661717
MCM7	554	DNA replication licensing factor MCM7	3912.3	185390	56352	48780	35060	37411	94509	89307	78559	0.0211031	0.303965	0.263121	0.189115	0.201796	0.509785	0.481725	0.42375	0.272423	0.242767	0.272419	0.293381	0.1758	0.29567	0.221377	0.29567	-1.87608	-2.04236	-1.8761	-1.76915	-2.508	-1.75794	-2.17542	-1.75794
SET;SETSIP	902	Protein SET;Protein SETSIP	26208	67942	35711	48573	30025	34569	169190	78266	122600	0.385741	0.52561	0.714919	0.441921	0.508802	2.49021	1.15195	1.80448	0.471068	0.659615	0.636586	0.73972	0.858751	0.707037	0.942705	0.942705	-1.08599	-0.600304	-0.651573	-0.434948	-0.219688	-0.500142	-0.0851219	-0.0851219
HSD17B12	1126	Very-long-chain 3-oxoacyl-CoA reductase	9670.8	135660	47307	47961	42983	33496	59857	58600	61122	0.071287	0.348717	0.353538	0.316844	0.246911	0.441228	0.431962	0.450553	0.312531	0.32619	0.456412	0.358972	0.152158	0.265127	0.23538	0.456412	-1.67793	-1.61622	-1.13159	-1.47806	-2.71636	-1.91525	-2.08694	-1.13159
MCMBP	1490	Mini-chromosome maintenance complex-binding protein	900.17	49056	45563	47712	30645	26992	93732	72334	68265	0.0183498	0.928796	0.972603	0.624694	0.550228	1.91071	1.47452	1.39157	0.832416	0.897366	0.89987	0.799948	0.658911	0.905019	0.726992	0.905019	-0.264624	-0.156232	-0.152212	-0.322021	-0.601845	-0.14398	-0.459989	-0.14398
FEN1	598	Flap endonuclease 1	4927.1	49807	44376	47683	42153	31489	88102	84344	61413	0.0989238	0.890959	0.957355	0.846327	0.63222	1.76887	1.69342	1.23302	0.798506	0.883298	1.21913	0.919152	0.609995	1.03937	0.64416	1.21913	-0.324626	-0.179028	0.285853	-0.121624	-0.71313	0.0557128	-0.63451	0.285853
AP2A1	207	AP-2 complex subunit alpha-1	2569	60153	46543	47613	36423	25994	64777	57089	49004	0.0427078	0.773744	0.791532	0.605506	0.432131	1.07687	0.949063	0.814656	0.693453	0.730301	0.872229	0.628253	0.371359	0.582509	0.425596	0.872229	-0.528129	-0.453436	-0.197221	-0.670581	-1.42911	-0.779648	-1.23244	-0.197221
HK2	717	Hexokinase-2	5643.4	140970	73432	47561	41014	47734	94200	147960	103250	0.0400326	0.520905	0.337384	0.290941	0.338611	0.668227	1.04959	0.732425	0.466852	0.311285	0.4191	0.492289	0.230439	0.644206	0.382637	0.644206	-1.09896	-1.68369	-1.25463	-1.02242	-2.11755	-0.634405	-1.38595	-0.634405
PRDX4	971	Peroxiredoxin-4	7903.3	46673	55493	47439	36662	40885	156090	78887	94671	0.169333	1.18897	1.01641	0.785508	0.875988	3.34433	1.69021	2.02839	1.0656	0.937786	1.13152	1.27355	1.15329	1.0374	1.05968	1.27355	0.0916609	-0.0926695	0.178263	0.34886	0.205761	0.0529753	0.0836291	0.34886
POR	385	NADPH--cytochrome P450 reductase	2396.2	283140	45842	47312	31531	34102	73125	86904	55087	0.00846295	0.161906	0.167098	0.111362	0.120442	0.258264	0.306929	0.194557	0.145105	0.154171	0.160416	0.175105	0.0890627	0.188385	0.101642	0.188385	-2.78483	-2.69739	-2.64011	-2.51371	-3.48904	-2.40825	-3.29844	-2.40825
PSMD14	29	26S proteasome non-ATPase regulatory subunit 14	5297	56207	39672	46857	35664	23443	78823	63357	78490	0.0942409	0.70582	0.833651	0.634512	0.417083	1.40237	1.12721	1.39645	0.632578	0.769162	0.914012	0.606376	0.483608	0.691849	0.729537	0.914012	-0.660685	-0.37864	-0.129715	-0.721716	-1.04809	-0.53147	-0.454946	-0.129715
ERH	885	Enhancer of rudimentary homolog	7651.8	67429	44576	46818	37508	30616	66188	64253	64828	0.113479	0.661081	0.69433	0.556259	0.454048	0.981595	0.952899	0.961426	0.592481	0.640619	0.801289	0.660117	0.338504	0.584863	0.502273	0.801289	-0.755159	-0.642461	-0.319605	-0.599207	-1.56276	-0.773829	-0.993457	-0.319605
PRPF19	1715	Pre-mRNA-processing factor 19	4175.7	67202	55722	46662	28189	36485	114630	59464	108050	0.0621365	0.829172	0.694354	0.419467	0.542915	1.70575	0.884855	1.60784	0.74313	0.640641	0.60424	0.789317	0.58823	0.543099	0.839975	0.839975	-0.428314	-0.642411	-0.726806	-0.341324	-0.765548	-0.880712	-0.251582	-0.251582
POLR1A	203	DNA-directed RNA polymerase I subunit RPA1	2603.5	32298	55096	46608	25836	33552	91223	77350	90566	0.0806087	1.70586	1.44306	0.799926	1.03883	2.82442	2.39489	2.80407	1.52885	1.33143	1.15229	1.5103	0.974002	1.46991	1.46492	1.52885	0.612446	0.412978	0.204504	0.594831	-0.0380039	0.555732	0.550819	0.612446
GNL3	1502	Guanine nucleotide-binding protein-like 3	8216	46780	47447	46208	36682	27544	75535	60969	71221	0.175631	1.01426	0.987773	0.784139	0.588799	1.61469	1.30331	1.52247	0.90901	0.911362	1.12955	0.856024	0.556825	0.799938	0.795374	1.12955	-0.137632	-0.133904	0.175747	-0.224277	-0.844703	-0.32204	-0.330294	0.175747
MYBBP1A	1476	Myb-binding protein 1A	4035.8	35033	32443	46206	31511	19786	71623	53512	43952	0.1152	0.92607	1.31893	0.899466	0.564782	2.04444	1.52747	1.25459	0.829973	1.2169	1.29568	0.821107	0.705028	0.937522	0.655428	1.29568	-0.268864	0.283211	0.373707	-0.284358	-0.504248	-0.0930762	-0.609491	0.373707
PSMA5	495	Proteasome subunit alpha type-5	5833.7	58556	43487	46107	21472	44640	103200	97766	91983	0.099626	0.742657	0.7874	0.366692	0.762347	1.76242	1.66962	1.57086	0.665592	0.72649	0.528218	1.10834	0.60777	1.02476	0.820653	1.10834	-0.58729	-0.460986	-0.920794	0.148397	-0.718403	0.0352917	-0.285155	0.148397
UQCRC2	442	Cytochrome b-c1 complex subunit 2, mitochondrial	5679.6	58863	36951	45698	31890	25760	90733	73725	61299	0.0964885	0.627746	0.776345	0.541766	0.437626	1.54143	1.25248	1.04138	0.562606	0.71629	0.780413	0.636242	0.531562	0.768741	0.544045	0.780413	-0.829804	-0.481385	-0.357691	-0.652352	-0.91169	-0.379431	-0.878203	-0.357691
TFRC	224	Transferrin receptor protein 1;Transferrin receptor protein 1, serum form	6095.1	897400	42436	45511	32379	35378	134640	107890	117390	0.00679195	0.0472877	0.0507143	0.0360809	0.0394228	0.150033	0.120225	0.130811	0.0423807	0.0467912	0.0519744	0.0573147	0.0517391	0.0737909	0.068339	0.0737909	-4.56045	-4.41762	-4.26605	-4.12495	-4.2726	-3.76041	-3.87115	-3.76041
CTSD	268	Cathepsin D;Cathepsin D light chain;Cathepsin D heavy chain	11148	2618600	19664	45434	42426	19761	65066	249220	138400	0.00425724	0.00750936	0.0173505	0.0162018	0.0075464	0.0248476	0.095173	0.0528527	0.00673012	0.0160083	0.0233386	0.0109713	0.00856872	0.0584146	0.0276115	0.0584146	-7.21515	-5.96503	-5.42114	-6.51012	-6.8667	-4.09753	-5.17859	-4.09753
AMOT	1125	Angiomotin	1738.8	43554	48795	45412	21248	24694	118830	72013	68595	0.0399229	1.12033	1.04266	0.487854	0.566974	2.72834	1.65342	1.57494	1.00408	0.962003	0.702752	0.824295	0.940869	1.01482	0.822788	1.01482	0.00587141	-0.0558865	-0.508912	-0.278768	-0.0879347	0.021228	-0.281407	0.021228
ESYT1	1486	Extended synaptotagmin-1	1142.5	64371	48763	45312	28336	27914	63847	63796	50587	0.0177487	0.757531	0.703919	0.440198	0.433642	0.99186	0.991067	0.785866	0.678923	0.649467	0.634104	0.63045	0.342043	0.60829	0.410556	0.678923	-0.558681	-0.622673	-0.657209	-0.665545	-1.54775	-0.717169	-1.28435	-0.558681
OLA1	1614	Obg-like ATPase 1	4256.4	73686	39371	45047	35824	29920	80618	68367	61650	0.057764	0.534308	0.611337	0.486171	0.406047	1.09407	0.927815	0.836658	0.478863	0.564046	0.700328	0.590331	0.377292	0.569468	0.437091	0.700328	-1.06231	-0.826114	-0.513898	-0.760404	-1.40625	-0.812315	-1.19399	-0.513898
PFKM	281	ATP-dependent 6-phosphofructokinase, muscle type	986.62	45143	53235	44959	42022	28885	61180	84015	59578	0.0218554	1.17925	0.995924	0.930864	0.639856	1.35525	1.86109	1.31976	1.05688	0.918883	1.34091	0.930253	0.467358	1.14228	0.689476	1.34091	0.0798161	-0.122047	0.423209	-0.104305	-1.0974	0.191921	-0.536428	0.423209
VPS29	1665	Vacuolar protein sorting-associated protein 29	7005.8	47707	41434	44778	69082	35264	213700	71385	73991	0.146851	0.86851	0.938604	1.44805	0.739179	4.47943	1.49632	1.55095	0.778386	0.865997	2.08591	1.07465	1.54473	0.918401	0.810253	2.08591	-0.361443	-0.207566	1.06067	0.103872	0.627357	-0.122804	-0.303556	1.06067
MSH2	622	DNA mismatch repair protein Msh2	796.95	81999	67520	44704	28050	33151	208630	120930	160500	0.00971902	0.823425	0.545177	0.342077	0.404285	2.5443	1.47477	1.95734	0.737979	0.503004	0.492761	0.58777	0.877403	0.905176	1.02256	1.02256	-0.438348	-0.991357	-1.02104	-0.766677	-0.188688	-0.14373	0.0321898	0.0321898
SEC63	1677	Translocation protein SEC63 homolog	3207.2	59997	39959	44679	31589	21919	86404	63698	60908	0.053456	0.666017	0.744687	0.52651	0.365335	1.44014	1.06169	1.01518	0.596905	0.687081	0.758435	0.531142	0.496633	0.651634	0.530357	0.758435	-0.744427	-0.541448	-0.398902	-0.912832	-1.00975	-0.617866	-0.914964	-0.398902
PGM1	578	Phosphoglucomutase-1	2284	23324	38854	44604	24407	21325	105320	58842	88484	0.0979249	1.66584	1.91236	1.04643	0.914294	4.51552	2.52281	3.79369	1.49298	1.76443	1.50738	1.32925	1.55718	1.54843	1.98192	1.98192	0.578191	0.819203	0.592046	0.410607	0.638936	0.630807	0.986896	0.986896
COX6B1	368	Cytochrome c oxidase subunit 6B1	1675.8	70044	29955	44537	30511	18883	41035	51712	37733	0.023925	0.42766	0.635843	0.435598	0.269588	0.585846	0.738279	0.538704	0.383282	0.586657	0.627477	0.39194	0.202029	0.453135	0.281432	0.627477	-1.38352	-0.769412	-0.672366	-1.3513	-2.30736	-1.14199	-1.82914	-0.672366
BUB3	97	Mitotic checkpoint protein BUB3	8478.6	42605	42233	44380	31382	34233	135380	76991	111790	0.199005	0.991269	1.04166	0.73658	0.803497	3.17756	1.80709	2.62387	0.888406	0.961082	1.06104	1.16816	1.09578	1.10914	1.37077	1.37077	-0.170709	-0.057268	0.0854806	0.224242	0.131963	0.149443	0.454991	0.454991
DNM2	685	Dynamin-2	5084.5	68257	54939	44113	33934	50264	156740	92279	109260	0.0744905	0.804884	0.646278	0.49715	0.736393	2.29632	1.35193	1.60071	0.721363	0.596284	0.716143	1.0706	0.791888	0.82978	0.836253	1.0706	-0.471203	-0.745928	-0.481679	0.0984251	-0.336632	-0.269199	-0.257989	0.0984251
G3BP1	979	Ras GTPase-activating protein-binding protein 1	8729.3	46092	46155	44103	35846	36738	95297	73107	78855	0.189389	1.00137	0.956847	0.777705	0.797058	2.06754	1.58611	1.71082	0.897456	0.882829	1.12028	1.1588	0.712992	0.973511	0.893773	1.1588	-0.156086	-0.179794	0.163862	0.212633	-0.488042	-0.0387309	-0.162019	0.212633
PSMD1	1439	26S proteasome non-ATPase regulatory subunit 1	3406.5	59805	36926	44052	22617	20085	53553	47244	43334	0.0569601	0.61744	0.736594	0.378179	0.335841	0.89546	0.789967	0.724588	0.553369	0.679614	0.544766	0.488263	0.3088	0.48486	0.378543	0.679614	-0.853686	-0.557213	-0.876292	-1.03427	-1.69526	-1.04436	-1.40147	-0.557213
RPS28	832	40S ribosomal protein S28	11438	34151	44238	43631	30324	47516	284440	92864	69531	0.334924	1.29536	1.27759	0.887939	1.39135	8.32889	2.71922	2.03599	1.16095	1.17876	1.27907	2.02281	2.87222	1.66898	1.06365	2.87222	0.215302	0.237271	0.355098	1.01636	1.52217	0.738967	0.0890232	1.52217
ACTN1	342	Alpha-actinin-1	2204.9	62515	55648	43545	31020	28882	80788	72282	65442	0.0352699	0.890154	0.696553	0.496201	0.462001	1.2923	1.15623	1.04682	0.797784	0.64267	0.714776	0.671679	0.44565	0.709665	0.546885	0.797784	-0.325929	-0.63785	-0.484438	-0.574155	-1.16602	-0.49479	-0.870691	-0.325929
MIF	360	Macrophage migration inhibitory factor	2784.3	119920	99580	43541	20951	44978	170020	203690	192460	0.023218	0.830387	0.363084	0.174708	0.375067	1.41778	1.69855	1.6049	0.744219	0.334997	0.251666	0.54529	0.488922	1.04252	0.838441	1.04252	-0.426201	-1.57778	-1.99042	-0.874904	-1.03232	0.0600788	-0.254219	0.0600788
DNMT1	477	DNA (cytosine-5)-methyltransferase 1	1783.1	35711	40444	43078	35076	22624	63813	59668	40920	0.0499314	1.13254	1.20629	0.982218	0.63353	1.78693	1.67086	1.14587	1.01501	1.11298	1.41488	0.921057	0.616223	1.02553	0.598628	1.41488	0.0215005	0.154428	0.500682	-0.118638	-0.698475	0.0363648	-0.740268	0.500682
RPS16	804	40S ribosomal protein S16	22681	38210	34474	42779	39766	35382	73676	45457	62729	0.593588	0.902225	1.11958	1.04072	0.925988	1.92819	1.18966	1.64169	0.808602	1.03297	1.49916	1.34625	0.664936	0.730182	0.85766	1.49916	-0.306498	0.0467976	0.584151	0.428942	-0.588712	-0.453672	-0.221523	0.584151
CYP51A1	1105	Lanosterol 14-alpha demethylase	3258.9	530220	37285	42650	39866	19799	85298	150990	103000	0.00614632	0.0703199	0.0804383	0.0751877	0.0373411	0.160873	0.284769	0.194259	0.0630229	0.0742159	0.108308	0.0542883	0.0554771	0.174783	0.101486	0.174783	-3.98798	-3.75213	-3.20679	-4.20322	-4.17196	-2.51636	-3.30065	-2.51636
GSTO1	872	Glutathione S-transferase omega-1	3585.2	60127	35943	42560	43342	34269	122730	88536	60218	0.0596271	0.597785	0.707835	0.720841	0.569944	2.04118	1.47248	1.00151	0.535753	0.653079	1.03837	0.828611	0.703902	0.90377	0.523215	1.03837	-0.900359	-0.61467	0.0543188	-0.271232	-0.506554	-0.145973	-0.934523	0.0543188
RPS24	829	40S ribosomal protein S24	45057	34127	51084	42540	32405	48674	180720	105110	176470	1.32027	1.49688	1.24652	0.949541	1.42626	5.29551	3.07997	5.17098	1.34155	1.15009	1.36781	2.07357	1.82616	1.8904	2.70145	2.70145	0.423901	0.201752	0.451869	1.05211	0.868814	0.91869	1.43373	1.43373
PSMC6	818	26S protease regulatory subunit 10B	5549	56273	48667	42418	37319	27584	114210	67720	81830	0.0986086	0.864837	0.75379	0.663178	0.490182	2.02957	1.20342	1.45416	0.775095	0.695479	0.955305	0.71265	0.699898	0.738626	0.759689	0.955305	-0.367556	-0.523921	-0.0659665	-0.488735	-0.514782	-0.437085	-0.396518	-0.0659665
FARSB	1609	Phenylalanine--tRNA ligase beta subunit	3523.3	154070	45345	42389	26965	33046	137470	104000	90870	0.0228682	0.294314	0.275128	0.175018	0.214487	0.892257	0.675018	0.589797	0.263774	0.253845	0.252113	0.311831	0.307695	0.414307	0.308124	0.414307	-1.92263	-1.97798	-1.98786	-1.68116	-1.70043	-1.27123	-1.69842	-1.27123
MRPS14	127	28S ribosomal protein S14, mitochondrial	4899.6	15302	24231	42188	19903	19569	34855	44135	25308	0.320193	1.58352	2.75703	1.30068	1.27885	2.27781	2.88426	1.6539	1.4192	2.54375	1.87362	1.85926	0.785503	1.77028	0.864039	2.54375	0.505077	1.34696	0.905832	0.894726	-0.348311	0.823979	-0.210832	1.34696
AAMP	995	Angio-associated migratory cell protein	4982.8	86270	41033	42104	30711	30707	76092	76389	56802	0.0577582	0.475635	0.488049	0.355987	0.355941	0.882022	0.885464	0.658421	0.426279	0.450295	0.512798	0.517484	0.304166	0.543474	0.343975	0.543474	-1.23013	-1.15106	-0.963537	-0.950415	-1.71707	-0.879718	-1.53962	-0.879718
TRMT2A	1260	tRNA (uracil-5-)-methyltransferase homolog A	0	9600.7	22952	42075	8757.3	10213	45892	28333	26234	0	2.39066	4.38249	0.912152	1.06378	4.78007	2.95114	2.73251	2.14258	4.04348	1.31395	1.54657	1.64841	1.81133	1.42753	4.04348	1.09935	2.0156	0.393913	0.629072	0.721075	0.857048	0.513521	2.0156
PARK7	1441	Protein deglycase DJ-1	9939.2	441880	21398	42074	28890	25280	60058	60250	47180	0.022493	0.0484249	0.0952159	0.0653797	0.0572101	0.135915	0.136349	0.106771	0.0433999	0.0878503	0.0941793	0.0831748	0.0468703	0.0836874	0.0557798	0.0941793	-4.52616	-3.50881	-3.40845	-3.58771	-4.41518	-3.57885	-4.16411	-3.40845
TBRG4	1373	Protein TBRG4	1332.8	14131	35273	42037	41073	17442	71690	36192	32249	0.0943175	2.49614	2.97481	2.90659	1.23431	5.07324	2.56118	2.28215	2.23712	2.74469	4.18693	1.7945	1.74951	1.57198	1.19225	4.18693	1.16164	1.45664	2.06589	0.843578	0.806952	0.652583	0.253686	2.06589
ACSL3;ACSL4	202	Long-chain-fatty-acid--CoA ligase 3;Long-chain-fatty-acid--CoA ligase 4	2127.3	43711	44942	42015	22706	24974	122040	81314	91368	0.0486674	1.02816	0.9612	0.519457	0.571344	2.79197	1.86026	2.09027	0.921471	0.886845	0.748276	0.830647	0.962814	1.14178	1.09201	1.14178	-0.117989	-0.173247	-0.418357	-0.267693	-0.0546708	0.191283	0.126987	0.191283
DDX6	475	Probable ATP-dependent RNA helicase DDX6	2875.1	32170	35725	41934	27768	26858	53446	35672	47735	0.0893721	1.11051	1.30351	0.863164	0.834877	1.66136	1.10886	1.48384	0.995271	1.20268	1.24339	1.21378	0.572922	0.680587	0.775192	1.24339	-0.00683862	0.26625	0.314273	0.279513	-0.803591	-0.555148	-0.367374	0.314273
TARS2	1505	Threonine--tRNA ligase, mitochondrial	0	19950	61342	41605	18634	25114	64803	75090	74597	0	3.07479	2.08546	0.934035	1.25885	3.24827	3.76391	3.7392	2.75572	1.92414	1.34547	1.83017	1.12017	2.31018	1.95345	2.75572	1.46243	0.944213	0.428115	0.87198	0.163715	1.20801	0.966024	1.46243
HK1	413	Hexokinase-1	4028	79993	55975	41439	25661	27260	49902	66251	48738	0.0503544	0.699749	0.518033	0.320791	0.34078	0.62383	0.82821	0.609278	0.627137	0.47796	0.462098	0.495442	0.215128	0.508332	0.318302	0.627137	-0.673148	-1.06504	-1.11373	-1.01321	-2.21673	-0.976156	-1.65153	-0.673148
TOMM70A	178	Mitochondrial import receptor subunit TOM70	3062.7	67109	42154	41375	34816	28375	60075	52018	43387	0.0456377	0.628142	0.616534	0.518798	0.42282	0.895185	0.775127	0.646515	0.562961	0.568841	0.747326	0.614715	0.308705	0.475752	0.337756	0.747326	-0.828893	-0.813902	-0.42019	-0.702009	-1.6957	-1.07172	-1.56595	-0.42019
HNRNPH3	539	Heterogeneous nuclear ribonucleoprotein H3	4978.8	69947	53852	41373	24847	26704	89341	81106	100080	0.0711796	0.769897	0.591491	0.355226	0.381775	1.27727	1.15954	1.4308	0.690006	0.545735	0.511702	0.555043	0.440466	0.711691	0.747484	0.747484	-0.535319	-0.873728	-0.966624	-0.84933	-1.1829	-0.490678	-0.419886	-0.419886
CECR5	1513	Cat eye syndrome critical region protein 5	3159.1	15308	35475	41326	54458	20746	74776	32619	40616	0.206369	2.31742	2.69963	3.55749	1.35524	4.88477	2.13085	2.65325	2.07694	2.4908	5.12455	1.97031	1.68451	1.30786	1.38612	5.12455	1.05446	1.31661	2.35742	0.978424	0.752333	0.387203	0.471057	2.35742
AP2B1	844	AP-2 complex subunit beta	1730.6	61724	40281	41205	17671	23460	58216	107050	50053	0.0280377	0.652599	0.667569	0.286291	0.380079	0.943166	1.73433	0.810916	0.584879	0.615928	0.412401	0.552577	0.325251	1.06449	0.423643	1.06449	-0.773789	-0.699167	-1.27788	-0.855752	-1.62037	0.0901572	-1.23908	0.0901572
CTNNA1	558	Catenin alpha-1	2411.7	41211	36051	41054	28813	22813	49965	54805	44511	0.0585208	0.874791	0.99619	0.699158	0.553566	1.21242	1.32986	1.08008	0.784015	0.919128	1.00713	0.804801	0.418103	0.816234	0.564258	1.00713	-0.351047	-0.121662	0.0102565	-0.313297	-1.25807	-0.292946	-0.825573	0.0102565
EIF3G	162	Eukaryotic translation initiation factor 3 subunit G	10177	38774	36645	41046	27364	28441	109770	69549	87017	0.26247	0.945092	1.0586	0.705731	0.733507	2.83102	1.7937	2.24421	0.847021	0.976707	1.0166	1.06641	0.976279	1.10092	1.17243	1.17243	-0.23953	-0.0340028	0.0237557	0.0927592	-0.0346343	0.138716	0.229502	0.229502
ABCF2	1674	ATP-binding cassette sub-family F member 2	3817	35903	36982	40822	38760	26859	97846	49162	51784	0.106314	1.03005	1.13701	1.07958	0.748099	2.72529	1.3693	1.44233	0.923166	1.04905	1.55512	1.08762	0.939817	0.840439	0.753509	1.55512	-0.115338	0.0690876	0.63703	0.121178	-0.0895482	-0.250785	-0.408303	0.63703
GSTP1	295	Glutathione S-transferase P	6173.9	85057	40712	40565	16026	26228	135530	88300	93126	0.0725854	0.478644	0.476915	0.188415	0.308358	1.5934	1.03813	1.09487	0.428976	0.440023	0.271411	0.448306	0.549486	0.637174	0.571985	0.637174	-1.22103	-1.18435	-1.88145	-1.15745	-0.863846	-0.650241	-0.805951	-0.650241
ILF2	956	Interleukin enhancer-binding factor 2	5793.4	57707	46931	40527	26393	26503	96073	70705	78537	0.100393	0.813264	0.702289	0.457362	0.459268	1.66484	1.22524	1.36096	0.728872	0.647962	0.658829	0.667706	0.574122	0.752019	0.711	0.752019	-0.456262	-0.626018	-0.602025	-0.582714	-0.800572	-0.411158	-0.492079	-0.411158
C1QBP	932	Complement component 1 Q subcomponent-binding protein, mitochondrial	14072	32831	69950	39947	23973	48953	98287	67048	110030	0.428619	2.13061	1.21675	0.730194	1.49106	2.99373	2.04222	3.35141	1.90952	1.12262	1.05184	2.16778	1.03239	1.25346	1.75086	2.16778	0.933209	0.166874	0.0729179	1.11622	0.0459853	0.325911	0.808061	1.11622
IQGAP1	642	Ras GTPase-activating-like protein IQGAP1	1135.8	69040	44723	39860	22228	31586	184610	100500	113010	0.0164513	0.647784	0.577346	0.321958	0.457503	2.67396	1.45568	1.63688	0.580564	0.532685	0.46378	0.66514	0.922116	0.893455	0.855145	0.922116	-0.784472	-0.908646	-1.10849	-0.588271	-0.11698	-0.162533	-0.225759	-0.11698
NT5C2	678	Cytosolic purine 5-nucleotidase	0	29122	24477	39539	31470	15076	50005	28580	32332	0	0.840499	1.3577	1.08063	0.517684	1.71709	0.981389	1.11023	0.753281	1.25267	1.55664	0.752634	0.592138	0.602349	0.580009	1.55664	-0.408739	0.325012	0.638434	-0.409979	-0.755994	-0.731328	-0.785852	0.638434
L2HGDH	1569	L-2-hydroxyglutarate dehydrogenase, mitochondrial	0	17997	25477	39455	23806	11475	29487	30643	28260	0	1.41562	2.19231	1.32278	0.637606	1.63844	1.70267	1.57026	1.26873	2.02272	1.90545	0.926983	0.565017	1.04505	0.820343	2.02272	0.343382	1.0163	0.930135	-0.109386	-0.823634	0.063577	-0.2857	1.0163
PHB	560	Prohibitin	3797.8	63475	29159	39351	21730	21412	76586	48344	50750	0.0598314	0.459378	0.619945	0.34234	0.33733	1.20655	0.761623	0.799527	0.411709	0.571988	0.493139	0.490426	0.416081	0.467463	0.417693	0.571988	-1.2803	-0.805943	-1.01993	-1.02789	-1.26506	-1.09708	-1.25949	-0.805943
PTRH2	1767	Peptidyl-tRNA hydrolase 2, mitochondrial	6076	47680	36775	39345	31074	31312	56134	46245	51307	0.127433	0.771288	0.825189	0.65172	0.656711	1.17731	0.969904	1.07607	0.691252	0.761355	0.9388	0.954759	0.405995	0.5953	0.562165	0.954759	-0.532716	-0.393359	-0.0911102	-0.066792	-1.30047	-0.748311	-0.830934	-0.066792
TARS	482	Threonine--tRNA ligase, cytoplasmic	3748.2	48048	34424	38801	23746	26926	44347	47698	32248	0.0780095	0.71645	0.807547	0.494214	0.560398	0.922973	0.992716	0.671162	0.642105	0.745078	0.711914	0.814733	0.318288	0.609302	0.350632	0.814733	-0.639118	-0.424537	-0.490226	-0.2956	-1.6516	-0.714772	-1.51197	-0.2956
CHORDC1	1681	Cysteine and histidine-rich domain-containing protein 1	6194.8	45022	43238	38728	27554	29900	171490	84263	106000	0.137595	0.960375	0.860202	0.612012	0.66412	3.80903	1.8716	2.3544	0.860718	0.793659	0.881601	0.965529	1.31355	1.14873	1.23	1.31355	-0.216387	-0.333408	-0.181802	-0.0506081	0.393466	0.200045	0.298657	0.393466
BAG6	633	Large proline-rich protein BAG6	1206	707680	35029	38490	25458	20785	88367	162800	87828	0.00170416	0.0494984	0.054389	0.0359739	0.0293706	0.124869	0.230047	0.124107	0.044362	0.0501816	0.0518203	0.0427004	0.043061	0.141197	0.0648365	0.141197	-4.49453	-4.3167	-4.27034	-4.54961	-4.53747	-2.82422	-3.94705	-2.82422
HSPA4L	206	Heat shock 70 kDa protein 4L	2778	54325	44230	38379	25167	25316	82158	61421	53796	0.0511367	0.814174	0.70647	0.463267	0.46601	1.51234	1.13062	0.990262	0.729688	0.65182	0.667335	0.677508	0.521532	0.693944	0.517337	0.729688	-0.454648	-0.617454	-0.583517	-0.56169	-0.939172	-0.527108	-0.950823	-0.454648
XPO5	1573	Exportin-5	1727.3	55961	45730	38267	26509	19584	93555	58094	56946	0.0308661	0.817176	0.683816	0.473705	0.349958	1.67179	1.03812	1.0176	0.732379	0.630918	0.68237	0.508786	0.576518	0.637167	0.53162	0.732379	-0.449338	-0.664476	-0.551373	-0.97487	-0.794564	-0.650257	-0.911533	-0.449338
PDAP1	986	28 kDa heat- and acid-stable phosphoprotein	16259	33679	32082	38202	34263	29729	26619	36111	21347	0.482764	0.952582	1.1343	1.01734	0.882716	0.790374	1.07221	0.633837	0.853734	1.04655	1.46547	1.28334	0.272561	0.658094	0.331132	1.46547	-0.228142	0.065644	0.551368	0.359898	-1.87535	-0.603635	-1.59452	0.551368
ELAC2	1472	Zinc phosphodiesterase ELAC protein 2	1901.1	22791	52499	38198	16572	19258	84320	56147	100420	0.0834145	2.3035	1.67601	0.727129	0.844983	3.69971	2.46356	4.40613	2.06447	1.54636	1.04743	1.22848	1.27585	1.51207	2.30187	2.30187	1.04577	0.628878	0.0668496	0.29687	0.351454	0.596521	1.20281	1.20281
PRKCSH	361	Glucosidase 2 subunit beta	6165.8	51113	40212	38149	16564	20566	55471	53126	49514	0.120631	0.786727	0.746366	0.324066	0.402363	1.08526	1.03938	0.968716	0.70509	0.68863	0.466816	0.584975	0.374253	0.637945	0.506081	0.70509	-0.504121	-0.5382	-1.09907	-0.773552	-1.41791	-0.648496	-0.982559	-0.504121
GABARAPL2	764	Gamma-aminobutyric acid receptor-associated protein-like 2	3854.5	30017	24242	38023	22062	17294	70184	43595	31431	0.128411	0.807609	1.26672	0.734984	0.57614	2.33814	1.45234	1.04711	0.723805	1.16873	1.05874	0.83762	0.80631	0.891409	0.547034	1.16873	-0.466328	0.224938	0.0823499	-0.255632	-0.310594	-0.165841	-0.870297	0.224938
LSM2	1755	U6 snRNA-associated Sm-like protein LSm2	8772.6	34411	30815	38012	26900	28081	122400	51579	46256	0.254936	0.895499	1.10465	0.781727	0.816047	3.557	1.49891	1.34422	0.802574	1.0192	1.12607	1.18641	1.22663	0.91999	0.702254	1.22663	-0.317294	0.0274302	0.171302	0.246601	0.294705	-0.12031	-0.509935	0.294705
SRSF7	1095	Serine/arginine-rich splicing factor 7	15898	30653	39663	37940	23716	28775	75010	60540	67233	0.518644	1.29394	1.23773	0.773693	0.938734	2.44707	1.97501	2.19336	1.15967	1.14198	1.1145	1.36478	0.843873	1.21221	1.14586	1.36478	0.213709	0.191537	0.156399	0.448664	-0.244902	0.277636	0.196436	0.448664
TFG	1350	Protein TFG	7195.5	39533	35422	37830	23629	27847	95978	59171	66164	0.182012	0.896011	0.956922	0.597703	0.704399	2.42779	1.49675	1.67364	0.803033	0.882898	0.860989	1.02409	0.837226	0.918664	0.874351	1.02409	-0.316468	-0.179682	-0.215933	0.034341	-0.25631	-0.122391	-0.193716	0.034341
TALDO1	586	Transaldolase	8505.1	55247	33203	37518	26238	28427	113180	60693	81239	0.153947	0.600992	0.679096	0.474922	0.514544	2.04862	1.09858	1.47047	0.538628	0.626563	0.684123	0.748069	0.706467	0.674275	0.768209	0.768209	-0.892639	-0.674468	-0.547672	-0.418758	-0.501306	-0.56859	-0.380429	-0.380429
CDC5L	1438	Cell division cycle 5-like protein	4014.3	34131	42705	37209	32381	25926	102460	63125	86114	0.117614	1.25121	1.09018	0.948727	0.759603	3.00196	1.84949	2.52304	1.12137	1.00585	1.36664	1.10435	1.03523	1.13517	1.3181	1.36664	0.165266	0.00841403	0.450631	0.143194	0.0499496	0.182905	0.39846	0.450631
GSR	215	Glutathione reductase, mitochondrial	1404.3	47915	39804	37111	31479	17466	46513	38425	33379	0.0293081	0.830721	0.774517	0.656976	0.364521	0.97074	0.801941	0.696629	0.744518	0.714603	0.946371	0.529957	0.33476	0.492209	0.363936	0.946371	-0.425621	-0.484785	-0.0795216	-0.916052	-1.5788	-1.02266	-1.45824	-0.0795216
RTN1	1102	Reticulon-1	3952.8	187130	29485	37051	25506	30214	131390	103040	62589	0.0211233	0.157564	0.197996	0.136301	0.16146	0.702132	0.550633	0.334468	0.141214	0.18268	0.196341	0.234738	0.242131	0.337964	0.174734	0.337964	-2.82404	-2.45261	-2.34857	-2.09088	-2.04614	-1.56506	-2.51677	-1.56506
LPCAT3	1175	Lysophospholipid acyltransferase 5	0	35366	16114	36840	20145	15801	114840	20711	41005	0	0.455635	1.04168	0.569615	0.446785	3.24719	0.585619	1.15945	0.408355	0.961098	0.820528	0.649558	1.11979	0.359437	0.605724	1.11979	-1.29211	-0.0572449	-0.285375	-0.622471	0.163234	-1.47619	-0.723268	0.163234
ADSS	523	Adenylosuccinate synthetase isozyme 2	2333.2	45279	34394	36544	30547	29833	94002	69475	56275	0.0515294	0.759602	0.807085	0.674639	0.658871	2.07606	1.53438	1.24285	0.680779	0.744652	0.971816	0.957898	0.715931	0.941758	0.649295	0.971816	-0.554742	-0.425362	-0.0412453	-0.0620565	-0.482107	-0.0865723	-0.623053	-0.0412453
SOD2	228	Superoxide dismutase [Mn], mitochondrial	2658.1	21422	41397	36542	22643	22543	39532	43045	34679	0.124083	1.93245	1.70582	1.057	1.05233	1.84539	2.00938	1.61885	1.73192	1.57386	1.5226	1.52993	0.636385	1.2333	0.845727	1.73192	0.792376	0.654308	0.606538	0.613463	-0.652029	0.302528	-0.241736	0.792376
BCCIP	1656	BRCA2 and CDKN1A-interacting protein	7927.9	54208	45672	36514	33664	29049	71184	55524	66912	0.14625	0.842532	0.673591	0.621015	0.53588	1.31316	1.02428	1.23436	0.755104	0.621484	0.89457	0.779089	0.452845	0.628673	0.644858	0.89457	-0.405253	-0.686211	-0.160733	-0.360141	-1.14291	-0.669618	-0.632946	-0.160733
GLB1	382	Beta-galactosidase	3815	824410	8547.5	36218	25780	23834	56230	52126	50760	0.00462755	0.010368	0.043932	0.0312708	0.0289104	0.0682064	0.0632282	0.0615713	0.00929215	0.0405336	0.0450455	0.0420313	0.023521	0.0388078	0.0321664	0.0450455	-6.74977	-4.62474	-4.47247	-4.57239	-5.40991	-4.68751	-4.9583	-4.47247
TXLNG	1619	Gamma-taxilin	2630.1	34698	33066	36194	25848	20059	95201	57918	69154	0.0757998	0.952966	1.04311	0.744942	0.578102	2.7437	1.6692	1.99303	0.854078	0.962423	1.07309	0.840473	0.946168	1.02451	1.04121	1.07309	-0.227561	-0.0552569	0.101766	-0.250726	-0.0798324	0.0349352	0.0582549	0.101766
AAAS	1602	Aladin	2862.8	107760	35135	36190	35057	24860	54924	64083	44167	0.0265664	0.326049	0.335839	0.325325	0.230698	0.509688	0.594683	0.409865	0.292215	0.30986	0.468629	0.3354	0.175766	0.365	0.214123	0.468629	-1.7749	-1.69031	-1.09348	-1.57605	-2.50827	-1.45403	-2.22349	-1.09348
BCLAF1	1637	Bcl-2-associated transcription factor 1	5125.6	27390	39380	35982	26760	21544	69041	57080	52192	0.187134	1.43775	1.31369	0.976999	0.786564	2.52066	2.08397	1.90551	1.28856	1.21207	1.40736	1.14355	0.869253	1.27908	0.995487	1.40736	0.365757	0.277471	0.492995	0.193513	-0.202153	0.355112	-0.00652585	0.492995
NDUFAF1	1757	Complex I intermediate-associated protein 30, mitochondrial	0	13395	79760	35842	32052	72056	15776	67559	28535	0	5.95446	2.67577	2.39283	5.37932	1.17775	5.0436	2.13027	5.33658	2.46879	3.44687	7.82072	0.406149	3.09562	1.11291	7.82072	2.41591	1.3038	1.78529	2.9673	-1.29992	1.63023	0.154333	2.9673
GRSF1	953	G-rich sequence factor 1	790.61	12241	39807	35704	25060	19941	69419	72780	59844	0.064587	3.25194	2.91676	2.04722	1.62903	5.67102	5.94559	4.88882	2.91449	2.69112	2.94901	2.36837	1.95566	3.64924	2.55404	3.64924	1.54324	1.42821	1.56023	1.24389	0.967653	1.8676	1.35278	1.8676
RPL13	479	60S ribosomal protein L13	27103	34524	27645	35319	23038	28289	111130	62727	91854	0.785048	0.800747	1.02303	0.667304	0.819401	3.21892	1.81691	2.66058	0.717655	0.94389	0.961249	1.19128	1.11005	1.11517	1.38995	1.38995	-0.478638	-0.08331	-0.0570181	0.252518	0.15062	0.157263	0.475038	0.475038
ACAD9	1561	Acyl-CoA dehydrogenase family member 9, mitochondrial	884.66	15608	33615	35196	24847	20796	71654	43343	57323	0.0566799	2.1537	2.255	1.59194	1.33239	4.59085	2.77697	3.67267	1.93022	2.08056	2.29318	1.9371	1.58316	1.70443	1.91869	2.29318	0.948763	1.05697	1.19735	0.953897	0.662805	0.769289	0.940123	1.19735
UBE2O	1523	E2/E3 hybrid ubiquitin-protein ligase UBE2O	2403.5	61247	44505	34939	23733	28688	106180	70912	78432	0.0392427	0.726648	0.570461	0.387497	0.468398	1.73364	1.1578	1.28059	0.651245	0.526332	0.558187	0.68098	0.597845	0.710628	0.669009	0.710628	-0.618728	-0.925956	-0.841179	-0.554315	-0.742156	-0.492834	-0.579902	-0.492834
MRPL55	1220	39S ribosomal protein L55, mitochondrial	6151.8	19182	26270	34779	27859	17839	64355	35248	46275	0.320707	1.36951	1.81311	1.45235	0.929986	3.35497	1.83756	2.41242	1.2274	1.67285	2.09211	1.35206	1.15696	1.12784	1.26031	2.09211	0.295606	0.742308	1.06496	0.435158	0.210342	0.173564	0.333775	1.06496
PSME3	785	Proteasome activator complex subunit 3	1923.2	78247	33229	34622	16757	18251	111040	65040	91419	0.0245786	0.424668	0.442471	0.214155	0.233249	1.4191	0.831214	1.16834	0.380601	0.408243	0.30849	0.339108	0.489376	0.510176	0.610369	0.610369	-1.39365	-1.2925	-1.69671	-1.56018	-1.03098	-0.970932	-0.712247	-0.712247
PDK3	1054	[Pyruvate dehydrogenase (acetyl-transferring)] kinase isozyme 3, mitochondrial	1169.5	16886	42516	34434	26199	23234	40768	36634	46082	0.0692586	2.51783	2.0392	1.55152	1.37593	2.41431	2.16949	2.72901	2.25655	1.88146	2.23496	2.0004	0.832575	1.33157	1.4257	2.25655	1.17412	0.911851	1.16025	1.00029	-0.264347	0.413132	0.51167	1.17412
TK1	230	Thymidine kinase, cytosolic	0	11093	30645	34160	21565	21119	63052	62287	41847	0	2.76255	3.07942	1.94402	1.90381	5.68394	5.61498	3.77238	2.47589	2.84121	2.80035	2.76786	1.96011	3.44632	1.97078	3.44632	1.30795	1.5065	1.48561	1.46877	0.970936	1.78506	0.978769	1.78506
RPL28	638	60S ribosomal protein L28	38940	23836	27252	34124	24779	33845	109480	48246	82806	1.63366	1.14331	1.43162	1.03956	1.41991	4.59305	2.02408	3.47399	1.02467	1.32087	1.49749	2.06434	1.58392	1.24233	1.8149	2.06434	0.0351633	0.40149	0.582542	1.04568	0.663497	0.313043	0.859888	1.04568
GSPT1;GSPT2	374	Eukaryotic peptide chain release factor GTP-binding subunit ERF3A;Eukaryotic peptide chain release factor GTP-binding subunit ERF3B	3714.8	34023	35177	34051	19540	22086	117350	66288	75233	0.109185	1.03392	1.00082	0.574317	0.649149	3.44914	1.94833	2.21124	0.92663	0.923403	0.827302	0.943764	1.18944	1.19583	1.15521	1.19583	-0.109935	-0.114968	-0.273514	-0.0835016	0.250279	0.258013	0.20815	0.258013
LMNB2	917	Lamin-B2	1401.3	45571	27684	33783	18480	15460	33629	38998	28983	0.0307498	0.607492	0.741327	0.405521	0.339251	0.737947	0.855764	0.635997	0.544453	0.68398	0.584152	0.493219	0.254482	0.525244	0.33226	0.68398	-0.87712	-0.547973	-0.775585	-1.0197	-1.97437	-0.92894	-1.58961	-0.547973
RPSA	293	40S ribosomal protein SA	4906.5	53243	23719	33708	26570	19053	71977	45484	56391	0.092153	0.445486	0.633097	0.499033	0.35785	1.35186	0.854272	1.05913	0.399258	0.584123	0.718855	0.520259	0.466189	0.524329	0.553313	0.718855	-1.32461	-0.775656	-0.476228	-0.942697	-1.10101	-0.931457	-0.853832	-0.476228
HACD3	1650	Very-long-chain (3R)-3-hydroxyacyl-CoA dehydratase 3	1405.8	114970	33911	33702	18167	14514	68456	64941	66877	0.0122275	0.294955	0.293137	0.158015	0.126242	0.595425	0.564852	0.581691	0.264348	0.270461	0.22762	0.183536	0.205333	0.34669	0.30389	0.34669	-1.91949	-1.88651	-2.1353	-2.44586	-2.28397	-1.52828	-1.71838	-1.52828
PSMD12	16	26S proteasome non-ATPase regulatory subunit 12	2065.1	34296	35621	33507	112670	19725	440190	53333	59111	0.060214	1.03863	0.976994	3.28522	0.57514	12.835	1.55508	1.72355	0.930857	0.901417	4.73235	0.836166	4.42617	0.954465	0.900427	4.73235	-0.103369	-0.149733	2.24256	-0.258138	2.14606	-0.0672359	-0.151319	2.24256
GNB2L1	854	Guanine nucleotide-binding protein subunit beta-2-like 1;Guanine nucleotide-binding protein subunit beta-2-like 1, N-terminally processed	8470.8	37597	28280	33385	28776	38083	100350	84648	80408	0.225305	0.752188	0.88797	0.76538	1.01293	2.6691	2.25146	2.13868	0.674134	0.819279	1.10253	1.47264	0.920439	1.38188	1.1173	1.47264	-0.568892	-0.287572	0.140815	0.558406	-0.119605	0.466634	0.160016	0.558406
ERAL1	158	GTPase Era, mitochondrial	919.26	10264	40862	32981	21880	20613	68832	48553	66103	0.0895616	3.9811	3.21327	2.13172	2.00828	6.70616	4.73042	6.44028	3.56799	2.9647	3.07074	2.91974	2.31262	2.9034	3.36456	3.56799	1.83511	1.56789	1.61859	1.54584	1.20953	1.53774	1.75042	1.83511
PDS5A	1110	Sister chromatid cohesion protein PDS5 homolog A	0	26070	27962	32804	15292	13795	48111	45229	36198	0	1.07257	1.2583	0.586575	0.529152	1.84545	1.73491	1.38849	0.961274	1.16097	0.844959	0.769307	0.636406	1.06484	0.725383	1.16097	-0.0569797	0.215326	-0.243047	-0.378369	-0.65198	0.0906334	-0.463186	0.215326
FDFT1	584	Squalene synthase	1421	132590	30738	32552	17194	15470	41887	87402	45582	0.0107172	0.231827	0.245509	0.129678	0.116675	0.315914	0.65919	0.343782	0.207771	0.226517	0.186801	0.169628	0.108943	0.404593	0.1796	0.404593	-2.26693	-2.14231	-2.42043	-2.55955	-3.19835	-1.30546	-2.47714	-1.30546
NCAPG2	1234	Condensin-2 complex subunit G2	1430.2	33523	43985	32523	24482	15774	56353	41975	49835	0.0426632	1.31208	0.97017	0.730305	0.470543	1.68102	1.25213	1.48659	1.17593	0.895121	1.052	0.684097	0.579702	0.76852	0.776632	1.17593	0.233804	-0.159846	0.0731363	-0.547726	-0.786615	-0.379845	-0.364697	0.233804
IPO4	1318	Importin-4	1239.7	114290	32014	32479	28735	16822	47235	61891	33503	0.010847	0.280112	0.284181	0.251422	0.147187	0.413291	0.541526	0.29314	0.251045	0.262197	0.362172	0.213988	0.142524	0.332374	0.153144	0.362172	-1.99398	-1.93127	-1.46525	-2.2244	-2.81073	-1.58912	-2.70704	-1.46525
GTF3C2	1320	General transcription factor 3C polypeptide 2	22878	26269	33130	32435	25930	30205	70588	49114	53120	0.870912	1.26118	1.23473	0.987095	1.14983	2.68712	1.86966	2.02216	1.13031	1.13921	1.42191	1.67168	0.926656	1.14754	1.05642	1.67168	0.17672	0.188035	0.507827	0.741303	-0.109895	0.198549	0.0791886	0.741303
RPS18	808	40S ribosomal protein S18	23047	24913	29271	32151	31840	29170	51437	38681	54483	0.925099	1.17493	1.29053	1.27805	1.17087	2.06467	1.55264	2.18693	1.05301	1.1907	1.84102	1.70227	0.712001	0.95297	1.14251	1.84102	0.0745166	0.25181	0.880508	0.767463	-0.490049	-0.0694978	0.192202	0.880508
TXNL1	89	Thioredoxin-like protein 1	2110.7	50189	31613	31901	21843	10221	126640	64346	86789	0.042055	0.629879	0.635617	0.435215	0.20365	2.52326	1.28207	1.72924	0.564517	0.586448	0.626925	0.296076	0.870148	0.786902	0.903399	0.903399	-0.82491	-0.769924	-0.673634	-1.75596	-0.200667	-0.345745	-0.146564	-0.146564
HAT1	49	Histone acetyltransferase type B catalytic subunit	1282.3	52001	31881	31760	25884	14918	60268	45651	36245	0.0246591	0.613084	0.610757	0.49776	0.286879	1.15898	0.877887	0.697006	0.549466	0.563511	0.717021	0.417079	0.399674	0.538823	0.364133	0.717021	-0.863899	-0.827483	-0.479913	-1.26161	-1.3231	-0.892117	-1.45746	-0.479913
AKR1A1	364	Alcohol dehydrogenase [NADP(+)]	7046.6	36979	42092	31706	27964	29815	91251	65665	78071	0.190557	1.13827	0.857406	0.756213	0.806268	2.46764	1.77574	2.11123	1.02015	0.79108	1.08932	1.17219	0.850968	1.0899	1.10296	1.17219	0.0287832	-0.338105	0.123431	0.229209	-0.232822	0.124194	0.141375	0.229209
CYB5B	79	Cytochrome b5 type B	2862.5	356620	44822	31490	17192	15821	97175	110740	102750	0.00802675	0.125686	0.0883013	0.0482082	0.0443637	0.272489	0.310527	0.288122	0.112643	0.0814706	0.0694437	0.0644982	0.093968	0.190593	0.150522	0.190593	-3.15017	-3.61758	-3.84801	-3.9546	-3.41169	-2.39144	-2.73195	-2.39144
ATP5F1	460	ATP synthase F(0) complex subunit B1, mitochondrial	3053.3	25855	31662	31393	13566	28735	82795	71292	85939	0.118093	1.2246	1.21419	0.524695	1.11139	3.20228	2.75738	3.32388	1.09752	1.12027	0.755822	1.61579	1.10431	1.6924	1.73648	1.73648	0.134252	0.163845	-0.403882	0.692242	0.143144	0.759073	0.796164	0.796164
UBE2I	857	SUMO-conjugating enzyme UBC9	3048.6	39345	25257	31379	25551	17988	48847	41125	40734	0.0774838	0.641937	0.797535	0.649409	0.457186	1.2415	1.04524	1.0353	0.575324	0.73584	0.935471	0.66468	0.428134	0.64154	0.540868	0.935471	-0.797554	-0.442536	-0.0962345	-0.589269	-1.22387	-0.640389	-0.886652	-0.0962345
CPOX	575	Oxygen-dependent coproporphyrinogen-III oxidase, mitochondrial	2008.7	12081	17641	31331	16489	11106	46761	25775	23846	0.166269	1.46023	2.59341	1.36487	0.919295	3.87062	2.13352	1.97384	1.3087	2.39279	1.96609	1.33651	1.33479	1.30949	1.03118	2.39279	0.388136	1.2587	0.97533	0.418476	0.416609	0.389008	0.0443021	1.2587
PPP6C	34	Serine/threonine-protein phosphatase 6 catalytic subunit;Serine/threonine-protein phosphatase 6 catalytic subunit, N-terminally processed	2914.4	39796	25781	31311	18914	18130	44677	41459	39642	0.0732335	0.647829	0.786788	0.475274	0.455573	1.12265	1.04179	0.99613	0.580605	0.725924	0.68463	0.662335	0.387147	0.639421	0.520403	0.725924	-0.784372	-0.462109	-0.546603	-0.594368	-1.36905	-0.645162	-0.942299	-0.462109
EIF4G2	867	Eukaryotic translation initiation factor 4 gamma 2	1427.1	54630	39146	31280	22923	22575	79361	77805	58336	0.026123	0.716566	0.572579	0.419605	0.413234	1.4527	1.42422	1.06784	0.642209	0.528286	0.604439	0.60078	0.500964	0.874146	0.557865	0.874146	-0.638885	-0.920608	-0.726331	-0.735091	-0.99722	-0.194055	-0.842012	-0.194055
MTCH2	1802	Mitochondrial carrier homolog 2	1649.1	148720	23453	31212	22413	18184	36206	43333	30779	0.0110886	0.157699	0.209871	0.150706	0.12227	0.243451	0.291373	0.206959	0.141335	0.193636	0.217091	0.177762	0.0839541	0.178837	0.108121	0.217091	-2.82281	-2.36858	-2.20362	-2.49198	-3.57425	-2.48328	-3.20929	-2.20362
MCM4	552	DNA replication licensing factor MCM4	3276.6	69118	30883	31139	18006	18892	97382	53093	70351	0.0474059	0.446816	0.450519	0.260511	0.27333	1.40892	0.76815	1.01784	0.40045	0.415669	0.375265	0.39738	0.485868	0.471469	0.531744	0.531744	-1.32031	-1.26649	-1.41402	-1.33141	-1.04136	-1.08476	-0.911196	-0.911196
DDX20	1683	Probable ATP-dependent RNA helicase DDX20	911.57	37196	35163	31066	27971	18056	57085	39824	38645	0.0245072	0.945344	0.835197	0.751989	0.485429	1.53471	1.07065	1.03896	0.847247	0.770589	1.08324	0.705739	0.529245	0.657137	0.542776	1.08324	-0.239146	-0.375966	0.11535	-0.502793	-0.917992	-0.605733	-0.881571	0.11535
MSN	474	Moesin	2930	59236	83186	31053	24813	27079	52274	72733	72946	0.0494632	1.40431	0.524225	0.418884	0.457138	0.88247	1.22785	1.23145	1.25859	0.483673	0.603401	0.664609	0.30432	0.753621	0.643338	1.25859	0.33181	-1.0479	-0.728812	-0.589423	-1.71634	-0.408088	-0.636351	0.33181
CLPB	1529	Caseinolytic peptidase B protein homolog	2172.4	24092	25644	30990	22581	16628	41360	35520	33168	0.090171	1.06442	1.28632	0.937282	0.690188	1.71675	1.47435	1.37672	0.953966	1.18681	1.35015	1.00343	0.592023	0.904914	0.719234	1.35015	-0.0679895	0.247094	0.433121	0.00493706	-0.756275	-0.144147	-0.475467	0.433121
FASTKD2	1640	FAST kinase domain-containing protein 2	861.42	9904	25635	30951	21487	14050	58789	30024	33816	0.086977	2.58835	3.1251	2.16953	1.41862	5.93588	3.0315	3.41438	2.31976	2.88335	3.1252	2.06246	2.04699	1.86065	1.78376	3.1252	1.21397	1.52775	1.64395	1.04436	1.03351	0.895809	0.834918	1.64395
PRPF6	181	Pre-mRNA-processing factor 6	1909.1	25198	28879	30812	21687	18026	67613	39401	43119	0.0757639	1.14608	1.2228	0.860664	0.715374	2.68327	1.56366	1.71121	1.02716	1.1282	1.23978	1.04005	0.925327	0.959729	0.893977	1.23978	0.0386549	0.174028	0.310087	0.0566466	-0.111965	-0.0593011	-0.161691	0.310087
NKPD1	1108	NTPase KAP family P-loop domain-containing protein 1	10792	29814	30008	30747	14733	26524	200750	75228	166750	0.361978	1.00651	1.03129	0.494164	0.889649	6.73341	2.52324	5.59301	0.902063	0.951517	0.711841	1.29341	2.32202	1.5487	2.92193	2.92193	-0.148699	-0.0716992	-0.490373	0.371185	1.21538	0.631056	1.54692	1.54692
APOA1BP	1294	NAD(P)H-hydrate epimerase	1006.5	43625	37490	30743	41694	20634	63314	35730	50182	0.0230716	0.85937	0.704711	0.955736	0.472986	1.45132	0.819026	1.1503	0.770194	0.650197	1.37673	0.687649	0.50049	0.502695	0.600947	1.37673	-0.376706	-0.621052	0.461251	-0.540255	-0.998587	-0.992243	-0.73469	0.461251
KIAA0391	59	Mitochondrial ribonuclease P protein 3	0	9389.9	35074	30570	15435	15805	92200	50230	83710	0	3.73529	3.25563	1.64379	1.68319	9.81906	5.34936	8.9149	3.34768	3.00378	2.36787	2.4471	3.38611	3.28329	4.65736	4.65736	1.74316	1.58678	1.24359	1.29108	1.75963	1.71514	2.21951	2.21951
FDPS	362	Farnesyl pyrophosphate synthase	2521.9	73496	68802	30539	19415	23435	98858	95699	156060	0.0343134	0.936133	0.415519	0.264164	0.318861	1.34508	1.3021	2.12338	0.838991	0.383376	0.380527	0.463575	0.463852	0.799192	1.10931	1.10931	-0.253272	-1.38317	-1.39393	-1.10912	-1.10826	-0.323386	0.149658	0.149658
ANXA11	692	Annexin A11	2267.9	64203	42145	30372	24995	22778	68270	51512	41457	0.0353239	0.656433	0.473062	0.389312	0.354781	1.06335	0.80233	0.645717	0.588316	0.436468	0.560803	0.515798	0.366695	0.492448	0.337339	0.588316	-0.765336	-1.19605	-0.834435	-0.955123	-1.44735	-1.02196	-1.56773	-0.765336
PGD	708	6-phosphogluconate dehydrogenase, decarboxylating	2775.6	52096	42559	30366	30691	24761	45543	42180	39573	0.0532786	0.816934	0.582885	0.589124	0.475296	0.874213	0.809659	0.759617	0.732162	0.537795	0.848631	0.691008	0.301473	0.496946	0.396843	0.848631	-0.449765	-0.894871	-0.236791	-0.533226	-1.7299	-1.00884	-1.33336	-0.236791
RPA1	489	Replication protein A 70 kDa DNA-binding subunit;Replication protein A 70 kDa DNA-binding subunit, N-terminally processed	2647.5	39039	31724	30297	26660	21058	86837	49039	57189	0.0678168	0.812623	0.77607	0.682907	0.539409	2.22437	1.25615	1.46492	0.728299	0.716036	0.983725	0.784219	0.767074	0.770993	0.76531	0.983725	-0.457398	-0.481896	-0.0236732	-0.350671	-0.382563	-0.375211	-0.385884	-0.0236732
TTLL12	1012	Tubulin--tyrosine ligase-like protein 12	1714.1	34673	26922	30157	14298	17901	54657	25541	46047	0.0494362	0.776454	0.869755	0.412367	0.516281	1.57636	0.736625	1.32804	0.695883	0.802473	0.594013	0.750594	0.543607	0.45212	0.693799	0.802473	-0.523084	-0.317475	-0.751433	-0.413896	-0.879363	-1.14522	-0.527411	-0.317475
DDOST	596	Dolichyl-diphosphooligosaccharide--protein glycosyltransferase 48 kDa subunit	7583	36006	34088	30120	22097	22990	49888	41644	48501	0.210604	0.946731	0.836527	0.613703	0.638505	1.38555	1.15659	1.34703	0.84849	0.771816	0.884037	0.928289	0.477807	0.70988	0.703719	0.928289	-0.23703	-0.37367	-0.177821	-0.107354	-1.0655	-0.494353	-0.506928	-0.107354
CNIH4	1649	Protein cornichon homolog 4	2139.2	112810	24046	30094	14235	10843	58046	47385	44515	0.0189629	0.213155	0.266767	0.126186	0.0961174	0.514547	0.420043	0.394602	0.191036	0.246131	0.18177	0.13974	0.177442	0.257811	0.20615	0.257811	-2.38808	-2.0225	-2.45981	-2.83918	-2.49458	-1.95562	-2.27824	-1.95562
MDH1	604	Malate dehydrogenase, cytoplasmic	2400.9	42255	26352	30005	20513	16615	32930	34278	23971	0.0568193	0.623642	0.710093	0.485457	0.393208	0.779316	0.811218	0.567294	0.558928	0.655163	0.6993	0.571665	0.268748	0.497903	0.296368	0.6993	-0.839266	-0.610074	-0.516017	-0.806759	-1.89568	-1.00606	-1.75454	-0.516017
HSDL1	1119	Inactive hydroxysteroid dehydrogenase-like protein 1	1322.5	194500	23659	29958	36245	22967	83086	57848	43953	0.00679949	0.12164	0.154026	0.18635	0.118082	0.427177	0.297419	0.225979	0.109018	0.142111	0.268436	0.171674	0.147312	0.182548	0.118057	0.268436	-3.19737	-2.81491	-1.89735	-2.54226	-2.76305	-2.45366	-3.08244	-1.89735
RPS23	807	40S ribosomal protein S23	17075	40066	30918	29718	20328	27253	506140	62934	198830	0.426172	0.771677	0.741726	0.507363	0.680203	12.6327	1.57076	4.96256	0.691601	0.684349	0.730854	0.988911	4.35638	0.964088	2.59256	4.35638	-0.531988	-0.547196	-0.452344	-0.0160869	2.12313	-0.052763	1.37438	2.12313
TCERG1	45	Transcription elongation regulator 1	1167.4	31190	33523	29620	19482	13950	68968	56722	31483	0.0374287	1.0748	0.949663	0.624623	0.447259	2.21122	1.8186	1.00939	0.963269	0.876201	0.899768	0.650246	0.762541	1.1162	0.527332	1.1162	-0.053989	-0.190667	-0.152376	-0.620942	-0.391113	0.158601	-0.923216	0.158601
ACADM	327	Medium-chain specific acyl-CoA dehydrogenase, mitochondrial	1321.2	33503	40604	29564	15090	24506	95788	65780	65337	0.0394353	1.21195	0.882428	0.450407	0.731457	2.85909	1.96341	1.95018	1.08619	0.814167	0.64881	1.06343	0.985958	1.20508	1.01882	1.20508	0.119275	-0.296604	-0.624131	0.0887213	-0.020402	0.269135	0.0269047	0.269135
PDLIM5	1403	PDZ and LIM domain protein 5	1744	31464	27351	29516	23969	17963	50491	47253	34547	0.0554284	0.869279	0.938088	0.761791	0.570906	1.60472	1.50181	1.09798	0.779075	0.865521	1.09736	0.830011	0.55339	0.921771	0.573614	1.09736	-0.360165	-0.20836	0.134034	-0.268797	-0.853632	-0.11752	-0.801847	0.134034
NUP133	1321	Nuclear pore complex protein Nup133	1196.6	43325	33153	29391	19459	20006	79000	48064	48895	0.0276192	0.765216	0.678384	0.44914	0.461766	1.82343	1.10938	1.12856	0.685811	0.625907	0.646985	0.671337	0.62881	0.680909	0.589589	0.685811	-0.544117	-0.67598	-0.628196	-0.57489	-0.669304	-0.554467	-0.762218	-0.544117
SF3B2	985	Splicing factor 3B subunit 2	2581.4	33478	29924	29317	13633	15304	89446	50371	66002	0.0771074	0.893841	0.875709	0.407223	0.457136	2.67178	1.5046	1.9715	0.801088	0.807968	0.586603	0.664606	0.921366	0.923482	1.02996	1.02996	-0.319967	-0.307631	-0.769544	-0.589428	-0.118153	-0.114844	0.0425911	0.0425911
CHMP1A	1582	Charged multivesicular body protein 1a	2333.7	18986	23727	29258	22733	16683	86191	35686	37797	0.122917	1.24971	1.54103	1.19736	0.8787	4.53971	1.8796	1.99078	1.12003	1.42182	1.72479	1.2775	1.56552	1.15364	1.04003	1.72479	0.163537	0.50774	0.786418	0.353319	0.646645	0.206198	0.0566305	0.786418
SNX27	1418	Sorting nexin-27	1662.1	103860	22953	29196	16886	11849	25214	27995	20163	0.0160033	0.220999	0.281109	0.162584	0.114086	0.242769	0.269546	0.194136	0.198067	0.259364	0.234202	0.165864	0.0837191	0.16544	0.101422	0.259364	-2.33594	-1.94695	-2.09417	-2.59193	-3.5783	-2.59562	-3.30156	-1.94695
SLC7A5;SLC7A7;SLC7A6	906	Large neutral amino acids transporter small subunit 1;Y+L amino acid transporter 1;Y+L amino acid transporter 2	1692.4	73210	18447	29135	10436	9861.5	47901	37978	32138	0.0231171	0.251974	0.397965	0.142549	0.134702	0.654296	0.518754	0.438984	0.225827	0.36718	0.205341	0.195836	0.225634	0.318397	0.229336	0.36718	-2.14671	-1.44544	-2.28391	-2.35229	-2.14794	-1.6511	-2.12447	-1.44544
DDX21	1597	Nucleolar RNA helicase 2	4068.3	28613	28255	29081	24182	18810	23395	30085	25304	0.142184	0.987488	1.01636	0.84514	0.657393	0.817635	1.05145	0.884353	0.885018	0.937734	1.21742	0.95575	0.281962	0.645348	0.462008	1.21742	-0.176221	-0.0927488	0.283829	-0.0652943	-1.82643	-0.631851	-1.11401	0.283829
RPS9	639	40S ribosomal protein S9	17880	33499	21759	28888	30507	24857	32273	28170	23335	0.533747	0.649542	0.862354	0.910684	0.742022	0.963402	0.840921	0.696588	0.58214	0.795645	1.31184	1.07879	0.33223	0.516134	0.363915	1.31184	-0.780562	-0.329803	0.391588	0.109411	-1.58975	-0.954183	-1.45833	0.391588
MPI	557	Mannose-6-phosphate isomerase	2306	96293	282010	28698	19962	30450	54042	80013	673770	0.0239477	2.92867	0.298028	0.207305	0.316222	0.561225	0.830933	6.99708	2.62476	0.274973	0.298622	0.459739	0.193539	0.510004	3.65545	3.65545	1.39219	-1.86264	-1.74361	-1.12111	-2.36931	-0.971421	1.87005	1.87005
COPS2	779	COP9 signalosome complex subunit 2	4495.8	42797	60065	28532	34141	29095	95961	97090	105000	0.105049	1.40349	0.666682	0.797743	0.679837	2.24224	2.26862	2.45344	1.25785	0.61511	1.14915	0.98838	0.773237	1.39241	1.28174	1.39241	0.330958	-0.701084	0.200562	-0.0168619	-0.371018	0.477589	0.358102	0.477589
RPL10;RPL10L	488	60S ribosomal protein L10;60S ribosomal protein L10-like	2917.7	36617	26302	28503	15302	14441	342780	78680	184660	0.0796816	0.7183	0.778409	0.417893	0.39438	9.36123	2.14873	5.04301	0.643763	0.718194	0.601974	0.573368	3.22822	1.31883	2.63459	3.22822	-0.635398	-0.477555	-0.732227	-0.802466	1.69074	0.399259	1.39758	1.69074
DARS	370	Aspartate--tRNA ligase, cytoplasmic	2178.9	36579	27773	28381	22423	16583	58447	43728	38050	0.059567	0.759261	0.775882	0.613002	0.453348	1.59783	1.19544	1.04021	0.680473	0.715863	0.883027	0.659098	0.551012	0.733728	0.543434	0.883027	-0.555389	-0.482245	-0.17947	-0.601434	-0.859843	-0.446682	-0.879824	-0.17947
RTN4	1593	Reticulon-4	4960.2	144890	23041	28237	21798	13663	30979	38905	38722	0.0342342	0.159024	0.194886	0.150445	0.0942991	0.21381	0.268514	0.267251	0.142522	0.17981	0.216716	0.137097	0.0737327	0.164807	0.139619	0.216716	-2.81074	-2.47545	-2.20612	-2.86674	-3.76155	-2.60115	-2.84044	-2.20612
CBS	308	Cystathionine beta-synthase	1205.5	46263	27219	28050	15756	13781	51895	38460	35103	0.0260575	0.588354	0.606316	0.340575	0.297884	1.12174	0.831334	0.758771	0.527301	0.559414	0.490596	0.433078	0.386832	0.51025	0.3964	0.559414	-0.923301	-0.838013	-1.02739	-1.2073	-1.37022	-0.970724	-1.33497	-0.838013
DNAJC7	1448	DnaJ homolog subfamily C member 7	0	28013	31651	27976	16180	18140	52396	39940	49960	0	1.12987	0.998679	0.577589	0.647556	1.87042	1.42577	1.78346	1.01262	0.921425	0.832015	0.941449	0.645015	0.875096	0.931722	1.01262	0.0180979	-0.118062	-0.265319	-0.0870455	-0.632596	-0.192486	-0.102028	0.0180979
MYL12A;MYL12B;MYL9	410	Myosin regulatory light chain 12A;Myosin regulatory light chain 12B;Myosin regulatory light polypeptide 9	6311.9	58221	29674	27888	14233	18504	45432	48970	45402	0.108413	0.509679	0.479002	0.244465	0.317823	0.780337	0.841105	0.779822	0.45679	0.441948	0.352151	0.462067	0.2691	0.516247	0.407398	0.516247	-1.1304	-1.17805	-1.50573	-1.11383	-1.89379	-0.953866	-1.29549	-0.953866
EARS2	1137	Probable glutamate--tRNA ligase, mitochondrial	1086.5	9796.8	36144	27408	9365.2	10869	69412	39069	73246	0.110904	3.68937	2.79765	0.955945	1.10944	7.08517	3.98793	7.47652	3.30653	2.58123	1.37704	1.61296	2.44333	2.44768	3.90592	3.90592	1.72532	1.36806	0.461565	0.689713	1.28885	1.29142	1.96566	1.96566
MOGS	996	Mannosyl-oligosaccharide glucosidase	3276.2	44025	37936	27279	17047	20731	69547	76896	59945	0.0744168	0.861692	0.619625	0.387212	0.470892	1.57972	1.74664	1.36161	0.772276	0.571693	0.557777	0.684605	0.544766	1.07204	0.71134	1.07204	-0.372812	-0.806687	-0.842239	-0.546657	-0.876291	0.100361	-0.491389	0.100361
FAM98A	1292	Protein FAM98A	1569.9	19946	28745	27145	21175	16731	48917	41612	29096	0.0787075	1.44114	1.36092	1.06162	0.838815	2.45247	2.08623	1.45874	1.2916	1.25565	1.52925	1.21951	0.845736	1.28047	0.762081	1.52925	0.369155	0.328432	0.612829	0.286301	-0.24172	0.356676	-0.391984	0.612829
PGAM5	1407	Serine/threonine-protein phosphatase PGAM5, mitochondrial	1662.4	19866	20724	26966	16641	10546	45834	29719	29821	0.0836807	1.04319	1.35739	0.837662	0.530857	2.30716	1.49597	1.50111	0.934939	1.25239	1.20665	0.771785	0.795625	0.918187	0.784215	1.25239	-0.0970556	0.324685	0.271007	-0.373729	-0.32984	-0.12314	-0.350678	0.324685
MRPL44	1568	39S ribosomal protein L44, mitochondrial	984.94	9379	25015	26901	17678	14181	44772	28669	36614	0.105015	2.66713	2.86822	1.88485	1.51199	4.77364	3.05672	3.90383	2.39036	2.64634	2.71512	2.19821	1.64619	1.87613	2.03946	2.71512	1.25723	1.404	1.44102	1.13633	0.719134	0.907761	1.02818	1.44102
MYH14	1213	Myosin-14	1795.7	18149	20349	26831	7025.5	9308.3	73922	48727	47173	0.0989421	1.12122	1.47837	0.387101	0.512882	4.07306	2.68483	2.59921	1.00487	1.36401	0.557618	0.745653	1.4046	1.64788	1.35789	1.64788	0.00701115	0.447856	-0.842651	-0.423424	0.490157	0.720607	0.441366	0.720607
NCAPD2	1043	Condensin complex subunit 1	0	35081	27917	26756	13884	12446	47080	43678	31956	0	0.795787	0.762692	0.39577	0.354779	1.34204	1.24506	0.91092	0.713209	0.703693	0.570105	0.515795	0.462802	0.764184	0.475887	0.764184	-0.487603	-0.506982	-0.810701	-0.955131	-1.11153	-0.388007	-1.07131	-0.388007
USP5	630	Ubiquitin carboxyl-terminal hydrolase 5	2475.6	66077	28608	26586	18676	13184	45969	36759	39173	0.0374654	0.432949	0.402349	0.28264	0.199525	0.695688	0.556306	0.592839	0.388023	0.371224	0.407142	0.290079	0.239909	0.341445	0.309713	0.407142	-1.36579	-1.42964	-1.2964	-1.78548	-2.05944	-1.55027	-1.69099	-1.2964
ROCK2;ROCK1	134	Rho-associated protein kinase 2;Rho-associated protein kinase 1	1096.4	49054	30375	26521	11405	13965	52878	48804	36330	0.0223509	0.619216	0.540649	0.232499	0.284686	1.07795	0.994904	0.740612	0.55496	0.498826	0.334914	0.413891	0.371733	0.610644	0.386914	0.610644	-0.849543	-1.00339	-1.57814	-1.27268	-1.42766	-0.711595	-1.36991	-0.711595
UBL5	1519	Ubiquitin-like protein 5	5154.6	31800	20130	26397	21479	15343	39204	34712	25370	0.162094	0.633019	0.830094	0.67544	0.482484	1.23283	1.09157	0.797799	0.567331	0.765881	0.972969	0.701459	0.425142	0.669977	0.41679	0.972969	-0.817736	-0.384808	-0.0395338	-0.51157	-1.23398	-0.577816	-1.26261	-0.0395338
TM9SF3	1583	Transmembrane 9 superfamily member 3	1626.1	258190	26819	26365	20336	16809	63017	61313	82426	0.00629808	0.103873	0.102115	0.0787637	0.0651032	0.244072	0.237472	0.319246	0.0930944	0.0942155	0.113459	0.0946502	0.0841684	0.145754	0.166782	0.166782	-3.42516	-3.40789	-3.13976	-3.40125	-3.57058	-2.77839	-2.58397	-2.58397
FAM162A	1374	Protein FAM162A	3028.6	127510	16826	26303	17845	11155	21836	31047	24486	0.0237519	0.131958	0.206282	0.13995	0.0874833	0.171249	0.243487	0.192032	0.118265	0.190325	0.201597	0.127187	0.0590554	0.149445	0.100322	0.201597	-3.0799	-2.39347	-2.31045	-2.97497	-4.08179	-2.74231	-3.31729	-2.31045
KIAA1279	1390	KIF1-binding protein	2629.2	50274	118310	26275	14177	23818	75438	60612	184130	0.0522974	2.3533	0.522636	0.281995	0.473764	1.50054	1.20563	3.66253	2.10911	0.482207	0.406212	0.688781	0.517461	0.739984	1.9134	2.10911	1.07663	-1.05228	-1.29969	-0.537884	-0.950478	-0.434433	0.936135	1.07663
EXO1	1727	Exonuclease 1	0	30435	42262	26081	23322	33411	120170	64666	122220	0	1.3886	0.856941	0.766289	1.09778	3.94841	2.12472	4.01577	1.24451	0.790651	1.10384	1.59601	1.36161	1.3041	2.09794	2.09794	0.315573	-0.338887	0.142526	0.674468	0.445317	0.383052	1.06897	1.06897
HUWE1	1218	E3 ubiquitin-protein ligase HUWE1	823.83	19484	19368	26044	21040	12437	77128	38537	39691	0.0422824	0.994046	1.33669	1.07986	0.638319	3.95853	1.97788	2.03711	0.890896	1.23329	1.55554	0.928018	1.3651	1.21397	1.06423	1.55554	-0.166672	0.302506	0.637411	-0.107775	0.449008	0.27973	0.0898167	0.637411
HADHB	742	Trifunctional enzyme subunit beta, mitochondrial;3-ketoacyl-CoA thiolase	4441.5	17530	26340	26030	15583	14664	42116	30521	43989	0.253366	1.50257	1.48488	0.888933	0.836509	2.40251	1.74107	2.50936	1.34665	1.37002	1.28051	1.21616	0.828507	1.06862	1.31095	1.37002	0.429373	0.454194	0.356713	0.282329	-0.271414	0.0957521	0.390612	0.454194
PSMA7;PSMA8	47	Proteasome subunit alpha type-7;Proteasome subunit alpha type-7-like	4978.3	42658	24367	25807	19099	17000	48861	36590	35773	0.116703	0.571218	0.604974	0.447724	0.398518	1.14541	0.857752	0.8386	0.511943	0.558176	0.644944	0.579385	0.394996	0.526465	0.438105	0.644944	-0.965944	-0.841209	-0.632753	-0.787405	-1.34009	-0.925591	-1.19065	-0.632753
NUMA1	1037	Nuclear mitotic apparatus protein 1	800.29	22590	25369	25368	20622	16423	42692	42193	31233	0.0354267	1.12302	1.12297	0.912882	0.727003	1.88986	1.86777	1.3826	1.00649	1.03611	1.315	1.05695	0.65172	1.14639	0.722306	1.315	0.00932569	0.0511706	0.395066	0.07991	-0.617675	0.197095	-0.469318	0.395066
PAFAH1B2	865	Platelet-activating factor acetylhydrolase IB subunit beta	2739.5	34127	33718	25259	18122	13480	65718	41438	55927	0.0802737	0.988015	0.740147	0.531016	0.394995	1.92569	1.21423	1.63879	0.88549	0.682892	0.764927	0.574263	0.664075	0.74526	0.856144	0.88549	-0.175451	-0.550271	-0.386605	-0.800217	-0.590582	-0.424183	-0.224074	-0.175451
NCAPG	1469	Condensin complex subunit 3	1749	32699	23622	24687	21351	12227	30946	28790	22986	0.0534879	0.722407	0.754977	0.652956	0.373926	0.94639	0.880455	0.702957	0.647444	0.696575	0.94058	0.543631	0.326363	0.540399	0.367242	0.94058	-0.627172	-0.52165	-0.0883768	-0.879299	-1.61545	-0.887903	-1.4452	-0.0883768
ATAD3A	1626	ATPase family AAA domain-containing protein 3A	0	22782	27966	24676	15455	16956	67761	31752	49977	0	1.22755	1.08314	0.678386	0.744272	2.97432	1.39373	2.19371	1.10017	0.999348	0.977213	1.08206	1.0257	0.855434	1.14605	1.14605	0.137723	-0.000940754	-0.0332547	0.113778	0.0366041	-0.225271	0.196665	0.196665
OSBPL11;OSBPL10	1507	Oxysterol-binding protein-related protein 11;Oxysterol-binding protein-related protein 10	1474.9	20722	23246	24610	9852.6	10561	43872	31011	35725	0.0711756	1.1218	1.18763	0.475466	0.509652	2.11717	1.49653	1.72401	1.0054	1.09576	0.684907	0.740956	0.730107	0.918526	0.900667	1.09576	0.00776255	0.131927	-0.546021	-0.43254	-0.453819	-0.122607	-0.150935	0.131927
SYNGR2	103	Synaptogyrin-2	2453.3	146160	16621	24531	17369	12668	42449	37992	33928	0.016785	0.113718	0.167837	0.118836	0.0866721	0.290428	0.259934	0.232129	0.101918	0.154853	0.171182	0.126008	0.100154	0.159541	0.12127	0.171182	-3.29453	-2.69103	-2.5464	-2.98841	-3.3197	-2.64801	-3.04371	-2.5464
NUP188	1142	Nucleoporin NUP188 homolog	1521.9	41914	26730	24364	17326	16938	64988	43571	38281	0.0363101	0.637734	0.581285	0.41337	0.404113	1.55051	1.03953	0.913323	0.571558	0.536319	0.595458	0.587519	0.534694	0.638037	0.477142	0.638037	-0.807029	-0.898836	-0.747927	-0.767292	-0.903216	-0.648288	-1.06751	-0.648288
ACOX1	1049	Peroxisomal acyl-coenzyme A oxidase 1	0	8877.1	43500	24316	31309	33668	46011	55198	58235	0	4.90025	2.73918	3.52694	3.79268	5.18311	6.21802	6.56014	4.39176	2.52729	5.08054	5.51398	1.7874	3.81645	3.42718	5.51398	2.1348	1.33759	2.34498	2.46309	0.837862	1.93223	1.77702	2.46309
MRPL10	1221	39S ribosomal protein L10, mitochondrial	1444	246920	9169.8	24238	13134	6904.8	24953	30025	25844	0.00584805	0.0371367	0.0981613	0.0531913	0.0279637	0.101057	0.121598	0.104665	0.0332831	0.0905679	0.0766219	0.040655	0.0348496	0.0746336	0.0546798	0.0905679	-4.90907	-3.46486	-3.7061	-4.62042	-4.84272	-3.74403	-4.19285	-3.46486
NOMO3;NOMO1;NOMO2	866	Nodal modulator 3;Nodal modulator 1;Nodal modulator 2	2989.1	30059	31206	24192	12634	18356	111090	51544	95274	0.0994411	1.03816	0.804817	0.420307	0.610666	3.69573	1.71476	3.16957	0.93043	0.742559	0.60545	0.887815	1.27448	1.05247	1.65586	1.65586	-0.10403	-0.429422	-0.723919	-0.171669	0.349903	0.0737834	0.72758	0.72758
TMEM205	1188	Transmembrane protein 205	2636.9	129670	37727	24178	17487	14467	30179	93598	48605	0.0203355	0.290946	0.186458	0.134858	0.111568	0.232737	0.721817	0.374836	0.260755	0.172034	0.194262	0.162203	0.0802595	0.443031	0.195824	0.443031	-1.93923	-2.53923	-2.36392	-2.62413	-3.63918	-1.17452	-2.35237	-1.17452
WDR18	1498	WD repeat-containing protein 18	1937.7	43977	25721	24137	22245	17025	28811	40419	27785	0.0440617	0.584874	0.548855	0.505833	0.387134	0.655138	0.919094	0.631808	0.524182	0.506398	0.72865	0.562834	0.225925	0.564115	0.330072	0.72865	-0.931859	-0.981658	-0.456702	-0.829218	-2.14609	-0.82594	-1.59915	-0.456702
SNRPF	813	Small nuclear ribonucleoprotein F	9660.1	58360	37099	24122	17170	23011	68291	45987	39280	0.165526	0.635692	0.413331	0.294208	0.394294	1.17017	0.787988	0.673064	0.569727	0.381357	0.423806	0.573244	0.403533	0.483646	0.351625	0.573244	-0.811656	-1.39079	-1.23852	-0.80278	-1.30924	-1.04798	-1.50789	-0.80278
PSMB3	671	Proteasome subunit beta type-3	1109.9	58266	20041	23793	24550	11532	53643	27672	29543	0.0190488	0.343957	0.408351	0.421343	0.19792	0.920657	0.474925	0.507037	0.308265	0.376763	0.606944	0.287745	0.317489	0.291496	0.264888	0.606944	-1.69776	-1.40827	-0.720365	-1.79713	-1.65522	-1.77845	-1.91654	-0.720365
AIMP2	970	Aminoacyl tRNA synthase complex-interacting multifunctional protein 2	2488.7	16844	21551	23657	16576	16626	34728	27249	33907	0.14775	1.27945	1.40448	0.984089	0.987058	2.06174	1.61773	2.013	1.14668	1.29583	1.41758	1.43503	0.710993	0.992917	1.05164	1.43503	0.197463	0.373877	0.503427	0.521083	-0.492092	-0.0102556	0.0726431	0.521083
RRM2	532	Ribonucleoside-diphosphate reductase subunit M2	2342.4	59474	40813	23612	23254	16623	55328	42594	57598	0.0393853	0.686233	0.397014	0.390994	0.2795	0.930289	0.716178	0.968457	0.615023	0.366302	0.563226	0.406351	0.320811	0.439571	0.505946	0.615023	-0.701287	-1.44889	-0.828214	-1.2992	-1.64021	-1.18583	-0.982946	-0.701287
PPM1G	73	Protein phosphatase 1G	3624.9	31353	24247	23491	18387	16092	45384	38859	30521	0.115616	0.773355	0.749242	0.586451	0.513252	1.44752	1.2394	0.973463	0.693105	0.691284	0.844781	0.746191	0.499177	0.760711	0.508561	0.844781	-0.528854	-0.53265	-0.243351	-0.422383	-1.00238	-0.394579	-0.975507	-0.243351
PPP2CA;PPP2CB	858	Serine/threonine-protein phosphatase 2A catalytic subunit alpha isoform;Serine/threonine-protein phosphatase 2A catalytic subunit beta isoform	3230.9	40542	22896	23420	17948	12218	36299	34900	34692	0.0796927	0.564748	0.577673	0.442701	0.301366	0.895343	0.860836	0.855705	0.506145	0.532986	0.63771	0.438141	0.30876	0.528357	0.447041	0.63771	-0.982378	-0.907831	-0.649028	-1.19053	-1.69544	-0.920414	-1.16152	-0.649028
BDP1	7	Transcription factor TFIIIB component B homolog	0	17371	16652	23355	14364	8143.3	11681	18919	8270	0	0.958609	1.34448	0.826895	0.468787	0.672443	1.08911	0.476081	0.859136	1.24048	1.19114	0.681545	0.231892	0.668468	0.248716	1.24048	-0.219042	0.310896	0.252343	-0.553119	-2.10847	-0.581069	-2.00743	0.310896
CPSF3	1702	Cleavage and polyadenylation specificity factor subunit 3	1489.7	26214	34050	23338	13198	14378	28514	28743	42631	0.0568284	1.29892	0.890288	0.503471	0.548486	1.08774	1.09648	1.62627	1.16414	0.821418	0.725249	0.797415	0.375108	0.672986	0.849603	1.16414	0.219261	-0.283811	-0.463452	-0.326598	-1.41462	-0.571351	-0.23514	0.219261
HPRT1	218	Hypoxanthine-guanine phosphoribosyltransferase	4346.4	33329	26824	23266	16546	19679	77831	55392	83616	0.130409	0.804825	0.698071	0.496445	0.590447	2.33523	1.66198	2.50881	0.721309	0.64407	0.715127	0.85842	0.805307	1.02008	1.31066	1.31066	-0.47131	-0.63471	-0.483729	-0.220245	-0.31239	0.0286755	0.390296	0.390296
NUCB1	913	Nucleobindin-1	2777.3	95146	21387	23140	20261	13480	61600	53198	47219	0.0291899	0.224781	0.243205	0.212946	0.141677	0.647426	0.55912	0.496279	0.201456	0.224392	0.306749	0.205977	0.223265	0.343172	0.259269	0.343172	-2.31147	-2.15591	-1.70487	-2.27945	-2.16317	-1.543	-1.94748	-1.543
KCTD12	1386	BTB/POZ domain-containing protein KCTD12	3600.7	65425	36793	22999	14703	21714	65326	54723	62707	0.0550355	0.562369	0.351532	0.224731	0.331891	0.998487	0.836423	0.958456	0.504013	0.324339	0.323724	0.48252	0.344329	0.513374	0.500721	0.513374	-0.988467	-1.62443	-1.62717	-1.05134	-1.53814	-0.961919	-0.997921	-0.961919
SF3B6	1761	Splicing factor 3B subunit 6	3926.6	14602	21989	22945	16555	13847	87948	40588	76782	0.268908	1.50589	1.57136	1.13375	0.948295	6.02301	2.77962	5.25832	1.34963	1.44981	1.63316	1.37868	2.07704	1.70605	2.74708	2.74708	0.432559	0.535859	0.707667	0.463284	1.05453	0.770663	1.4579	1.4579
RPS7	798	40S ribosomal protein S7	9174.6	28742	21862	22874	15620	20716	87717	45081	68596	0.319205	0.760629	0.795839	0.543456	0.720757	3.05188	1.56847	2.38661	0.6817	0.734275	0.782846	1.04787	1.05244	0.962684	1.24682	1.24682	-0.552792	-0.445607	-0.3532	0.0674616	0.0737394	-0.054865	0.318259	0.318259
RPL27A	635	60S ribosomal protein L27a	9828.7	25061	18524	22743	15216	13275	39591	28579	27693	0.392191	0.739156	0.907506	0.607159	0.529708	1.57979	1.14038	1.10502	0.662455	0.837304	0.87461	0.770114	0.54479	0.699932	0.577292	0.87461	-0.594105	-0.256176	-0.193289	-0.376856	-0.876228	-0.514713	-0.792628	-0.193289
NIPSNAP1	1468	Protein NipSnap homolog 1	0	16973	34822	22634	12202	14869	107270	54301	91599	0	2.05161	1.33353	0.718906	0.876038	6.32004	3.19926	5.39675	1.83872	1.23037	1.03558	1.27363	2.17947	1.96362	2.81939	2.81939	0.878701	0.299095	0.0504421	0.348943	1.12398	0.973513	1.49538	1.49538
HYOU1	1776	Hypoxia up-regulated protein 1	1167.2	26064	27614	22541	10168	14236	59996	34157	43538	0.0447821	1.05947	0.864833	0.390117	0.546194	2.30187	1.3105	1.67043	0.949529	0.797932	0.561962	0.794083	0.793802	0.804352	0.872672	0.949529	-0.0747153	-0.325662	-0.831456	-0.332638	-0.333149	-0.314101	-0.196489	-0.0747153
HEATR1	1556	HEAT repeat-containing protein 1;HEAT repeat-containing protein 1, N-terminally processed	1560.7	35364	23419	22508	14110	11375	35728	26353	20750	0.0441325	0.662227	0.636466	0.398993	0.321655	1.01029	0.745193	0.586755	0.593509	0.587232	0.574748	0.467637	0.3484	0.457379	0.306535	0.593509	-0.752659	-0.767998	-0.798997	-1.09654	-1.52118	-1.12854	-1.70588	-0.752659
RBM8A	1792	RNA-binding protein 8A	8827.7	19281	20101	22468	15005	18525	32552	26104	24000	0.457845	1.04253	1.16529	0.778227	0.96079	1.68829	1.35387	1.24475	0.934347	1.07515	1.12103	1.39684	0.582209	0.830969	0.650287	1.39684	-0.0979693	0.104537	0.16483	0.48217	-0.78039	-0.267133	-0.620851	0.48217
TIA1	533	Nucleolysin TIA-1 isoform p40	0	22037	222020	22437	10338	11522	23770	34781	577940	0	10.0749	1.01815	0.46912	0.522848	1.07864	1.5783	26.2259	9.02942	0.939391	0.675766	0.760141	0.37197	0.968717	13.7011	13.7011	3.17463	-0.0902029	-0.565405	-0.39566	-1.42674	-0.0458525	3.77621	3.77621
DSG2	1005	Desmoglein-2	786.27	43918	23534	22249	14451	10446	33453	32546	29547	0.0179031	0.535862	0.506603	0.329045	0.237852	0.761715	0.741063	0.672777	0.480257	0.467414	0.473988	0.345801	0.262678	0.454844	0.351475	0.480257	-1.05812	-1.09723	-1.07708	-1.53199	-1.92863	-1.13656	-1.50851	-1.05812
ALDH1L2	1120	Mitochondrial 10-formyltetrahydrofolate dehydrogenase	679.84	9140	29960	22179	20629	10098	17765	17529	17813	0.0743807	3.2779	2.42659	2.257	1.10481	1.94365	1.91783	1.94891	2.93776	2.23887	3.2512	1.60623	0.67027	1.17711	1.01816	3.2512	1.55471	1.16277	1.70097	0.68368	-0.577185	0.235254	0.0259592	1.70097
GOLGB1	1034	Golgin subfamily B member 1	1443.6	25703	21870	22079	17412	12798	27762	23166	21451	0.0561647	0.850873	0.859005	0.677431	0.497919	1.08011	0.901296	0.834572	0.76258	0.792555	0.975836	0.723898	0.372476	0.55319	0.436001	0.975836	-0.39104	-0.335417	-0.0352887	-0.466142	-1.42478	-0.854152	-1.1976	-0.0352887
GLA	253	Alpha-galactosidase A	3100.5	573960	22727	22020	12858	19363	31182	53285	40359	0.00540194	0.0395968	0.038365	0.0224023	0.0337358	0.0543278	0.0928375	0.0703167	0.0354879	0.0353973	0.0322704	0.0490467	0.018735	0.0569811	0.0367352	0.0569811	-4.81653	-4.82022	-4.95365	-4.3497	-5.73812	-4.13337	-4.76669	-4.13337
PCK2	1103	Phosphoenolpyruvate carboxykinase [GTP], mitochondrial	646.25	10207	20592	22018	12208	6735.7	23877	22340	15180	0.0633144	2.01744	2.15715	1.19604	0.65991	2.33928	2.18869	1.48721	1.80809	1.99028	1.72289	0.959409	0.806701	1.34336	0.776958	1.99028	0.854468	0.99297	0.784834	-0.0597825	-0.309894	0.425846	-0.364092	0.99297
PXK	1219	PX domain-containing protein kinase-like protein	1653.9	20321	24899	21984	17327	21706	37191	43762	21246	0.0813887	1.22528	1.08184	0.852665	1.06816	1.83018	2.15354	1.04552	1.09814	0.998149	1.22826	1.55294	0.631137	1.32178	0.546205	1.55294	0.13506	-0.00267239	0.296617	0.634999	-0.663975	0.402483	-0.872485	0.634999
PRDX6	511	Peroxiredoxin-6	4564.1	26571	43154	21981	15349	24604	105690	81322	90719	0.17177	1.6241	0.827255	0.57766	0.925972	3.97764	3.06055	3.41421	1.45557	0.763262	0.832117	1.34622	1.37169	1.87848	1.78367	1.87848	0.541585	-0.38975	-0.265142	0.428917	0.455958	0.909569	0.834847	0.909569
SNRPD3	817	Small nuclear ribonucleoprotein Sm D3	11294	23368	17429	21921	17149	11985	37004	26120	27552	0.483311	0.745849	0.938078	0.733867	0.512881	1.58353	1.11777	1.17905	0.668453	0.865511	1.05713	0.745651	0.546082	0.686055	0.615964	1.05713	-0.581101	-0.208376	0.0801563	-0.423428	-0.87281	-0.543603	-0.699082	0.0801563
RPL37A	788	60S ribosomal protein L37a	12856	22231	22790	21892	22449	15709	66258	37192	42162	0.578292	1.02515	0.984751	1.00981	0.706626	2.98043	1.67298	1.89654	0.918767	0.908574	1.45462	1.02733	1.0278	1.02683	0.9908	1.45462	-0.122229	-0.138324	0.540644	0.0388951	0.0395652	0.0381954	-0.0133348	0.540644
NTMT1	1499	N-terminal Xaa-Pro-Lys N-methyltransferase 1;N-terminal Xaa-Pro-Lys N-methyltransferase 1, N-terminally processed	1689.5	51841	15642	21890	18207	9297.1	27832	29759	19373	0.03259	0.30173	0.422253	0.351209	0.179339	0.536872	0.574044	0.3737	0.27042	0.389589	0.505915	0.260731	0.185141	0.352332	0.19523	0.505915	-1.88673	-1.35998	-0.983034	-1.93936	-2.43331	-1.50499	-2.35675	-0.983034
CAPRIN1	1022	Caprin-1	2630.6	32472	30247	21827	13610	18776	122260	56449	100620	0.0810113	0.931479	0.672179	0.41913	0.578221	3.76509	1.73839	3.09867	0.834821	0.620182	0.603756	0.840646	1.29839	1.06698	1.61882	1.61882	-0.260461	-0.689237	-0.727963	-0.25043	0.376728	0.0935277	0.694944	0.694944
EIF2B2	675	Translation initiation factor eIF-2B subunit beta	0	8799	5073.3	21668	5226.9	16007	54714	18970	17707	0	0.576577	2.46255	0.594033	1.81918	6.21821	2.15593	2.01239	0.516746	2.27206	0.855703	2.64482	2.14435	1.32325	1.05132	2.64482	-0.952472	1.184	-0.224818	1.40317	1.10054	0.404084	0.0722031	1.40317
UPF1	1358	Regulator of nonsense transcripts 1	1319.5	26102	27139	21578	15341	12858	33289	24764	22354	0.0505517	1.03973	0.82668	0.587733	0.492606	1.27534	0.94874	0.856409	0.931838	0.762731	0.846627	0.716174	0.439803	0.58231	0.447409	0.931838	-0.101849	-0.390754	-0.240202	-0.481618	-1.18507	-0.78014	-1.16033	-0.101849
RAD50	1355	DNA repair protein RAD50	2952.8	16604	23838	21487	9561.4	14669	76506	43443	44324	0.177837	1.43568	1.29409	0.575849	0.883462	4.60768	2.61642	2.66948	1.2867	1.19398	0.829509	1.28442	1.58896	1.60589	1.3946	1.60589	0.363676	0.255778	-0.269671	0.361116	0.668085	0.683369	0.479852	0.683369
UBXN4	1341	UBX domain-containing protein 4	1243.9	23101	18826	21468	17167	15272	51717	36799	35320	0.0538462	0.814943	0.92931	0.743128	0.661097	2.23873	1.59296	1.52894	0.730378	0.857422	1.07047	0.961135	0.772029	0.977716	0.798755	1.07047	-0.453285	-0.221922	0.0982487	-0.0571897	-0.373273	-0.0325129	-0.324175	0.0982487
PIK3R4	1444	Phosphoinositide 3-kinase regulatory subunit 4	2391.2	24046	22581	21386	15319	9101	23282	26061	21227	0.0994427	0.939075	0.889379	0.637071	0.378483	0.968228	1.0838	0.882766	0.841629	0.820579	0.917698	0.550257	0.333894	0.665205	0.461179	0.917698	-0.248744	-0.285285	-0.123909	-0.861823	-1.58254	-0.588129	-1.1166	-0.123909
PTPN1	400	Tyrosine-protein phosphatase non-receptor type 1	0	39403	25155	21352	15739	13202	18244	26225	21943	0	0.638403	0.541888	0.399437	0.335051	0.46301	0.665558	0.556887	0.572157	0.499969	0.575387	0.487113	0.159669	0.408501	0.290931	0.575387	-0.805517	-1.00009	-0.797395	-1.03767	-2.64684	-1.29159	-1.78125	-0.797395
NUP205	1345	Nuclear pore complex protein Nup205	0	43828	24148	21315	20547	13151	48431	47704	29430	0	0.550972	0.486333	0.46881	0.300059	1.10502	1.08844	0.671489	0.493798	0.448712	0.675319	0.436241	0.381068	0.668052	0.350802	0.675319	-1.01801	-1.15614	-0.566359	-1.1968	-1.39188	-0.581967	-1.51127	-0.566359
SRPRB	1788	Signal recognition particle receptor subunit beta	2956.4	167730	13132	21300	13436	12486	40624	41977	37514	0.0176259	0.0782925	0.12699	0.0801049	0.0744411	0.242199	0.250265	0.223657	0.0701682	0.117166	0.115391	0.108226	0.0835224	0.153606	0.116844	0.153606	-3.83304	-3.09337	-3.1154	-3.20788	-3.58169	-2.70269	-3.09735	-2.70269
PSMD2	974	26S proteasome non-ATPase regulatory subunit 2	1877.1	42992	20546	21288	16311	14778	37297	31166	23776	0.0436616	0.477903	0.495162	0.379396	0.343738	0.867533	0.724926	0.553033	0.428312	0.456858	0.546519	0.499743	0.299169	0.444939	0.288918	0.546519	-1.22327	-1.13018	-0.871657	-1.00074	-1.74097	-1.16832	-1.79127	-0.871657
ACTR2	777	Actin-related protein 2	1791.7	39558	29592	21238	8921.8	11691	100140	63175	115400	0.045293	0.748066	0.536883	0.225537	0.295541	2.53147	1.59702	2.91724	0.67044	0.495351	0.324886	0.429671	0.87298	0.980208	1.52404	1.52404	-0.576819	-1.01348	-1.622	-1.21869	-0.19598	-0.0288398	0.607897	0.607897
SUPT5H	18	Transcription elongation factor SPT5	2140.3	22975	22461	21127	12524	14731	63342	41793	58162	0.0931578	0.977628	0.919565	0.545114	0.641175	2.757	1.81906	2.53153	0.876181	0.84843	0.785235	0.932171	0.950752	1.11649	1.32254	1.32254	-0.190699	-0.237132	-0.348803	-0.101333	-0.0728591	0.158972	0.403307	0.403307
YWHAH	926	14-3-3 protein eta	1540.4	37974	23552	21003	17698	14018	31010	27412	27058	0.0405646	0.620214	0.553089	0.466056	0.369147	0.816611	0.721862	0.71254	0.555855	0.510304	0.671352	0.536684	0.281609	0.443059	0.372249	0.671352	-0.847219	-0.970571	-0.57486	-0.897855	-1.82824	-1.17443	-1.42566	-0.57486
PCCB	244	Propionyl-CoA carboxylase beta chain, mitochondrial	13259	11128	17935	20755	15444	21713	43756	29576	38671	1.1915	1.6117	1.86512	1.38785	1.9512	3.93206	2.6578	3.47511	1.44446	1.72084	1.99919	2.83675	1.35597	1.63128	1.81548	2.83675	0.530527	0.78311	0.999418	1.50424	0.43933	0.706009	0.860352	1.50424
G3BP2	1718	Ras GTPase-activating protein-binding protein 2	3308.7	24788	20809	20738	17074	11761	27981	26092	22491	0.13348	0.839479	0.836614	0.688801	0.474463	1.12881	1.05261	0.907334	0.752367	0.771897	0.992215	0.689798	0.389272	0.646061	0.474014	0.992215	-0.410491	-0.37352	-0.0112747	-0.535755	-1.36115	-0.630258	-1.077	-0.0112747
UCHL1	302	Ubiquitin carboxyl-terminal hydrolase isozyme L1	5142	28663	22464	20674	12116	14947	89411	45029	61866	0.179395	0.783728	0.721278	0.422705	0.521474	3.11939	1.57098	2.15839	0.702402	0.665483	0.608905	0.758144	1.07572	0.964224	1.1276	1.1276	-0.509631	-0.587527	-0.71571	-0.399457	0.105306	-0.0525593	0.173252	0.173252
RPL3	594	60S ribosomal protein L3	5022.4	29441	23110	20584	14819	15834	88352	39534	64862	0.170592	0.78496	0.699161	0.503346	0.537821	3.00099	1.34282	2.20312	0.703506	0.645076	0.725068	0.781911	1.03489	0.824187	1.15096	1.15096	-0.507366	-0.632458	-0.463812	-0.354924	0.0494795	-0.278957	0.202842	0.202842
NADK2	1123	NAD kinase 2, mitochondrial	0	17419	94791	20527	56789	30297	141060	83312	163150	0	5.44182	1.17843	3.26018	1.73931	8.09805	4.78282	9.36621	4.87713	1.08727	4.69627	2.52869	2.79262	2.93557	4.89314	4.89314	2.28603	0.120706	2.23152	1.33839	1.48162	1.55364	2.29076	2.29076
ACADS	381	Short-chain specific acyl-CoA dehydrogenase, mitochondrial	1700.6	11073	42933	20432	11965	26131	12661	34892	35228	0.153581	3.87727	1.84521	1.08056	2.35988	1.14341	3.15109	3.18143	3.47493	1.70247	1.55654	3.43091	0.394306	1.93405	1.66206	3.47493	1.79698	0.767629	0.63834	1.77859	-1.34261	0.951626	0.732971	1.79698
KTN1	1225	Kinectin	1363.1	19580	21225	20430	9763.1	10412	64806	35740	39064	0.069617	1.08401	1.04341	0.498626	0.531767	3.30981	1.82533	1.9951	0.971528	0.962697	0.718269	0.773109	1.14139	1.12034	1.04229	1.14139	-0.0416729	-0.0548465	-0.477403	-0.371257	0.19079	0.163935	0.0597536	0.19079
MTAP	968	S-methyl-5-thioadenosine phosphorylase	1967.6	69425	22111	20282	48987	36697	48853	50912	42241	0.0283414	0.318488	0.292143	0.70561	0.528585	0.70368	0.733338	0.608441	0.285439	0.269543	1.01643	0.768482	0.242665	0.450103	0.317864	1.01643	-1.80875	-1.89141	0.0235098	-0.379917	-2.04296	-1.15167	-1.65352	0.0235098
PHF6	1247	PHD finger protein 6	4393.4	21214	21817	20061	11646	14946	95794	46675	64140	0.207099	1.02842	0.945649	0.548977	0.704535	4.5156	2.2002	3.02348	0.921707	0.872497	0.7908	1.02429	1.55721	1.35042	1.57954	1.57954	-0.117621	-0.196778	-0.338616	0.0346193	0.638962	0.433409	0.659502	0.659502
MICU2	1259	Calcium uptake protein 2, mitochondrial	916.34	35216	21018	19758	11637	14452	56375	37885	50193	0.0260206	0.596831	0.561052	0.330446	0.410382	1.60083	1.07579	1.42529	0.534899	0.517651	0.476007	0.596633	0.552049	0.66029	0.744606	0.744606	-0.902662	-0.949949	-1.07095	-0.745085	-0.857132	-0.598828	-0.42545	-0.42545
ZNF326	1135	DBIRD complex subunit ZNF326	2275.1	21269	23201	19755	16117	14249	53460	31817	43905	0.106968	1.09084	0.928817	0.75777	0.669942	2.51352	1.49593	2.06427	0.977642	0.856967	1.09156	0.973994	0.866788	0.918163	1.07843	1.09156	-0.0326219	-0.222689	0.126397	-0.038015	-0.206249	-0.123179	0.108928	0.126397
RPL37	793	60S ribosomal protein L37	13183	27442	20694	19731	17539	16161	41275	29198	26949	0.480395	0.7541	0.719007	0.63913	0.588915	1.50408	1.06399	0.982035	0.675848	0.663387	0.920664	0.856193	0.518683	0.653047	0.513039	0.920664	-0.56523	-0.592076	-0.119253	-0.223993	-0.947074	-0.61474	-0.962859	-0.119253
TCEB1	1064	Transcription elongation factor B polypeptide 1	3527	43426	18283	19595	11355	14011	31341	30834	30466	0.0812186	0.421015	0.451227	0.261479	0.322641	0.72171	0.710035	0.701561	0.377327	0.416322	0.37666	0.469071	0.248882	0.4358	0.366513	0.469071	-1.40611	-1.26423	-1.40867	-1.09212	-2.00646	-1.19826	-1.44806	-1.09212
TM9SF2	1460	Transmembrane 9 superfamily member 2	1336.3	70602	15169	19578	13868	5973.6	16074	19480	15906	0.0189272	0.214852	0.277301	0.196425	0.0846095	0.227671	0.275913	0.225291	0.192557	0.25585	0.28295	0.123009	0.0785123	0.169348	0.117698	0.28295	-2.37664	-1.96663	-1.82138	-3.02316	-3.67094	-2.56194	-3.08684	-1.82138
PPP1CB;PPP1CA	799	Serine/threonine-protein phosphatase PP1-beta catalytic subunit;Serine/threonine-protein phosphatase PP1-alpha catalytic subunit	1706	14952	15806	19445	14332	10015	44469	29973	36899	0.114098	1.05712	1.30049	0.958534	0.66981	2.97412	2.00461	2.46783	0.947421	1.19989	1.38076	0.973802	1.02563	1.23038	1.28926	1.38076	-0.0779229	0.262906	0.465468	-0.0382995	0.0365048	0.299101	0.366538	0.465468
IGF2BP3	25	Insulin-like growth factor 2 mRNA-binding protein 3	1996	23492	14241	19397	12277	9632.6	34422	25228	25187	0.0849651	0.606206	0.825685	0.522603	0.410037	1.46526	1.0739	1.07215	0.543301	0.761813	0.752808	0.596132	0.505297	0.659129	0.560119	0.761813	-0.880176	-0.392491	-0.409645	-0.746296	-0.984795	-0.601368	-0.836196	-0.392491
FKBP1A	840	Peptidyl-prolyl cis-trans isomerase FKBP1A	3007.7	61434	23762	19122	8611.2	15956	48299	21536	32298	0.0489582	0.386789	0.311261	0.14017	0.259726	0.786193	0.350555	0.525735	0.346653	0.287183	0.201914	0.377602	0.271119	0.215161	0.274657	0.377602	-1.52844	-1.79996	-2.30819	-1.40506	-1.883	-2.21651	-1.8643	-1.40506
UFL1	179	E3 UFM1-protein ligase 1	0	34217	15558	19098	12635	11261	23790	21873	19682	0	0.454686	0.558144	0.369261	0.329105	0.695268	0.639244	0.575211	0.407504	0.514968	0.531919	0.478469	0.239764	0.39235	0.300504	0.531919	-1.29511	-0.957447	-0.910722	-1.0635	-2.06031	-1.34979	-1.73454	-0.910722
PSMA2	471	Proteasome subunit alpha type-2	1702.1	22999	17252	19087	10798	9413.5	34686	28583	29325	0.0740076	0.75012	0.829906	0.469499	0.4093	1.50815	1.24279	1.27506	0.672281	0.765707	0.676311	0.595061	0.520087	0.762792	0.66612	0.765707	-0.572864	-0.385136	-0.564241	-0.748891	-0.943174	-0.390638	-0.586145	-0.385136
RIF1	1155	Telomere-associated protein RIF1	0	10602	23736	19086	10101	9293.5	41055	29891	32203	0	2.23882	1.80023	0.952745	0.87658	3.87238	2.81937	3.03745	2.0065	1.66097	1.37243	1.27441	1.33539	1.73045	1.58684	2.0065	1.00468	0.732023	0.456728	0.349834	0.417265	0.791151	0.666153	1.00468
KLC2	1531	Kinesin light chain 2	0	25851	20104	19063	14868	11652	27283	28613	23290	0	0.777688	0.737418	0.575142	0.450737	1.05539	1.10684	0.900932	0.696988	0.680374	0.82849	0.655303	0.363953	0.67935	0.470669	0.82849	-0.520794	-0.5556	-0.271443	-0.609766	-1.45817	-0.557773	-1.08721	-0.271443
RBM14	1423	RNA-binding protein 14	0	18871	16810	19057	10601	8706.2	19642	20517	18978	0	0.890785	1.00986	0.561761	0.461353	1.04086	1.08722	1.00567	0.798349	0.931737	0.809215	0.670738	0.35894	0.667308	0.525387	0.931737	-0.324908	-0.102005	-0.305404	-0.576179	-1.47819	-0.583575	-0.928548	-0.102005
MYL6	765	Myosin light polypeptide 6	3411.1	25372	13695	18865	12139	13651	27827	24823	22375	0.134443	0.539768	0.743536	0.478441	0.538034	1.09676	0.978362	0.881878	0.483757	0.686019	0.689192	0.78222	0.378218	0.600492	0.460715	0.78222	-1.04764	-0.54368	-0.537022	-0.354354	-1.40271	-0.735784	-1.11805	-0.354354
TROVE2	311	60 kDa SS-A/Ro ribonucleoprotein	0	14391	10958	18708	7031.1	7166.4	14979	20393	11913	0	0.761448	1.29998	0.488576	0.497978	1.04086	1.41707	0.827809	0.682434	1.19942	0.703792	0.723984	0.358941	0.869756	0.432468	1.19942	-0.551239	0.262334	-0.506778	-0.46597	-1.47818	-0.201317	-1.20934	0.262334
RPS6	823	40S ribosomal protein S6	7870.9	22997	18380	18695	17736	15490	36662	25392	24981	0.342258	0.799235	0.812932	0.771231	0.673566	1.59421	1.10414	1.08627	0.716299	0.750046	1.11096	0.979263	0.549764	0.677693	0.567495	1.11096	-0.481366	-0.414948	0.151801	-0.030232	-0.863117	-0.561296	-0.81732	0.151801
CAPZB	644	F-actin-capping protein subunit beta	1813.1	26891	17094	18374	10342	9515.9	50922	28342	45626	0.067424	0.635677	0.683277	0.38459	0.353869	1.89364	1.05396	1.6967	0.569714	0.630421	0.554	0.514472	0.653025	0.646891	0.886399	0.886399	-0.81169	-0.665613	-0.852042	-0.958835	-0.614791	-0.628406	-0.173973	-0.173973
PRPS2;PRPS1;PRPS1L1	333	Ribose-phosphate pyrophosphokinase 2;Ribose-phosphate pyrophosphokinase 1;Ribose-phosphate pyrophosphokinase 3	899.57	27390	23336	18271	9361.3	10436	114550	45617	77938	0.032843	0.85199	0.667068	0.341778	0.381015	4.18218	1.66546	2.84549	0.76358	0.615466	0.49233	0.553938	1.44223	1.02221	1.48655	1.48655	-0.389149	-0.700249	-1.0223	-0.852204	0.5283	0.0316982	0.571972	0.571972
RPL9	546	60S ribosomal protein L9	6349.9	11238	12113	18223	15630	17562	56054	22765	41453	0.565038	1.07786	1.62155	1.39082	1.56273	4.9879	2.02572	3.68865	0.966013	1.49611	2.00347	2.27198	1.72008	1.24333	1.92704	2.27198	-0.0498858	0.58122	1.0025	1.18395	0.782475	0.314208	0.946386	1.18395
DCTN1	1015	Dynactin subunit 1	1193.1	32723	20231	18196	13291	10809	41100	35399	24059	0.0364606	0.61825	0.556061	0.406167	0.330318	1.256	1.08178	0.735232	0.554095	0.513046	0.585082	0.480232	0.433131	0.663965	0.384103	0.663965	-0.851794	-0.962839	-0.773289	-1.0582	-1.20712	-0.590821	-1.38043	-0.590821
SEC22B	145	Vesicle-trafficking protein SEC22b	0	26799	11316	18107	8511.4	5173.3	18973	18100	14330	0	0.422255	0.67566	0.317601	0.193041	0.707974	0.675398	0.534721	0.378438	0.623393	0.457504	0.280652	0.244145	0.414541	0.279352	0.623393	-1.40187	-0.681787	-1.12814	-1.83315	-2.03419	-1.27041	-1.83985	-0.681787
MFSD5	1171	Molybdate-anion transporter	0	41108	30074	17902	7493.5	10621	11384	39351	48916	0	0.731585	0.435487	0.182288	0.258368	0.276929	0.957259	1.18994	0.65567	0.401799	0.262585	0.375628	0.0954992	0.587539	0.621653	0.65567	-0.608959	-1.31545	-1.92914	-1.41262	-3.38837	-0.767243	-0.685818	-0.608959
P4HA1	352	Prolyl 4-hydroxylase subunit alpha-1	740.53	20281	17245	17780	12739	7461.8	19881	39046	17565	0.0365135	0.850303	0.876683	0.628125	0.367921	0.980277	1.92525	0.866082	0.762069	0.808865	0.904812	0.534901	0.338049	1.18167	0.452462	1.18167	-0.392007	-0.306028	-0.144311	-0.902657	-1.5647	0.240822	-1.14413	0.240822
ACO2	1459	Aconitate hydratase, mitochondrial	807.34	5385.4	20369	17667	10249	10263	35210	26536	32807	0.149913	3.78226	3.28054	1.90311	1.90571	6.53805	4.9274	6.09184	3.38978	3.02677	2.74142	2.77061	2.25465	3.0243	3.18253	3.38978	1.76119	1.59778	1.45492	1.4702	1.1729	1.5966	1.67017	1.76119
ANKHD1;ANKRD17	1249	Ankyrin repeat and KH domain-containing protein 1;Ankyrin repeat domain-containing protein 17	0	26560	16949	17608	12085	10189	52266	28424	30560	0	0.63814	0.662952	0.455008	0.383622	1.96785	1.07018	1.1506	0.571921	0.611668	0.655437	0.557728	0.678613	0.656847	0.601103	0.678613	-0.806112	-0.709179	-0.609472	-0.842366	-0.559339	-0.60637	-0.734316	-0.559339
KIF5B	547	Kinesin-1 heavy chain	0	20108	14219	17596	8793.3	7414.5	15202	15624	10365	0	0.707131	0.875075	0.437304	0.368734	0.756018	0.777004	0.515466	0.633754	0.807382	0.629934	0.536083	0.260713	0.476904	0.269292	0.807382	-0.658006	-0.308677	-0.666727	-0.899472	-1.93947	-1.06823	-1.89275	-0.308677
NUP210	1316	Nuclear pore membrane glycoprotein 210	0	19328	22883	17595	9398	13373	55025	31212	29305	0	1.18393	0.910337	0.486238	0.691898	2.84691	1.61486	1.51619	1.06108	0.839917	0.700424	1.00591	0.981757	0.991156	0.792097	1.06108	0.0855272	-0.251682	-0.513701	0.00850736	-0.0265618	-0.0128157	-0.336251	0.0855272
CYFIP1;CYFIP2	1207	Cytoplasmic FMR1-interacting protein 1;Cytoplasmic FMR1-interacting protein 2	0	43383	20800	17586	13794	13073	43331	38262	32149	0	0.47945	0.405366	0.317959	0.301339	0.998801	0.881958	0.741051	0.429699	0.374008	0.458018	0.438101	0.344437	0.541322	0.387143	0.541322	-1.2186	-1.41886	-1.12652	-1.19066	-1.53769	-0.885442	-1.36906	-0.885442
GLS2	1690	Glutaminase liver isoform, mitochondrial	938.17	27617	22452	17464	41074	12857	162690	42105	43065	0.0339707	0.812978	0.632364	1.48727	0.465547	5.89094	1.5246	1.55937	0.728616	0.583447	2.14241	0.676834	2.03149	0.93576	0.814651	2.14241	-0.456769	-0.777327	1.09923	-0.563126	1.02254	-0.0957892	-0.295746	1.09923
CCDC57	1114	Coiled-coil domain-containing protein 57	4700.6	14509	15078	17454	15105	18838	64626	43801	37078	0.323978	1.03922	1.20298	1.04108	1.29837	4.4542	3.01888	2.55552	0.931379	1.10992	1.49967	1.88763	1.53603	1.85291	1.33507	1.88763	-0.10256	0.150455	0.584644	0.916574	0.61921	0.889792	0.41691	0.916574
TLE2;TLE1;TLE3;TLE4	923	Transducin-like enhancer protein 2;Transducin-like enhancer protein 1;Transducin-like enhancer protein 3;Transducin-like enhancer protein 4	1089.4	34548	30459	17347	8346	10567	43005	35319	46267	0.0315329	0.881643	0.502113	0.241577	0.305864	1.24479	1.02232	1.33921	0.790156	0.463271	0.347991	0.44468	0.429267	0.62747	0.699636	0.790156	-0.33979	-1.11007	-1.52288	-1.16916	-1.22005	-0.672382	-0.515324	-0.33979
SCARB2	1004	Lysosome membrane protein 2	0	568190	0	17302	13167	9421.3	34300	76882	57286	0	0	0.0304511	0.0231736	0.0165812	0.0603671	0.13531	0.100822	0	0.0280955	0.0333815	0.0241066	0.0208176	0.0830498	0.0526718	0.0830498	#NUM!	-5.15352	-4.90481	-5.37443	-5.58605	-3.58988	-4.24682	-3.58988
UCHL5	1786	Ubiquitin carboxyl-terminal hydrolase isozyme L5	0	40554	20015	17223	14002	15086	25279	28258	19757	0	0.493539	0.424693	0.345268	0.371998	0.623342	0.696799	0.487178	0.442326	0.39184	0.497357	0.540828	0.21496	0.427676	0.254514	0.540828	-1.17682	-1.35166	-1.00765	-0.886757	-2.21786	-1.22541	-1.97419	-0.886757
OSBP	435	Oxysterol-binding protein 1	0	18980	17151	16650	13493	11648	24470	23372	20425	0	0.903635	0.877239	0.710906	0.613699	1.28925	1.2314	1.07613	0.809866	0.809379	1.02406	0.892225	0.444599	0.7558	0.562198	1.02406	-0.304244	-0.305113	0.0342973	-0.164521	-1.16942	-0.403923	-0.830849	0.0342973
PMPCA	949	Mitochondrial-processing peptidase subunit alpha	2437.4	11195	17919	16577	8607.4	8077.9	46288	43629	41805	0.217722	1.60063	1.48075	0.768861	0.721563	4.1347	3.89719	3.73426	1.43453	1.3662	1.10754	1.04904	1.42585	2.39199	1.95087	2.39199	0.520579	0.450174	0.147361	0.0690742	0.511827	1.25821	0.964116	1.25821
CTNNA2	476	Catenin alpha-2	886.08	14223	18118	16525	15293	9633.3	36782	31494	30035	0.0622991	1.27385	1.16185	1.07523	0.677304	2.58609	2.2143	2.11172	1.14167	1.07197	1.54887	0.984698	0.891816	1.35908	1.10321	1.54887	0.191141	0.10027	0.631212	-0.0222472	-0.165183	0.442627	0.141714	0.631212
ARMT1	1565	Protein-glutamate O-methyltransferase	4480.5	21612	15297	16500	13074	10329	34503	25228	25006	0.207315	0.707801	0.763465	0.604942	0.477929	1.59647	1.16731	1.15704	0.634354	0.704406	0.871416	0.694836	0.550545	0.716466	0.604467	0.871416	-0.656641	-0.505521	-0.198566	-0.525255	-0.861067	-0.481031	-0.726264	-0.198566
ATXN10	1661	Ataxin-10	0	21258	15348	16430	7605.2	6986.2	25269	22788	18504	0	0.721987	0.772886	0.357757	0.328639	1.18868	1.07197	0.870449	0.647067	0.713098	0.515348	0.477791	0.409918	0.657947	0.454744	0.713098	-0.628012	-0.487828	-0.956382	-1.06555	-1.28659	-0.603956	-1.13687	-0.487828
TIMM50	1122	Mitochondrial import inner membrane translocase subunit TIM50	1710	40278	21661	16385	10062	14175	25676	41728	27142	0.0424549	0.537787	0.406798	0.249814	0.351929	0.63747	1.036	0.673867	0.481982	0.375329	0.359856	0.511651	0.219832	0.635868	0.352045	0.635868	-1.05295	-1.41377	-1.47451	-0.966767	-2.18553	-0.6532	-1.50617	-0.6532
ERCC6L	1112	DNA excision repair protein ERCC-6-like	0	18559	17193	16375	12209	5525.9	21864	18006	23229	0	0.926397	0.882321	0.657848	0.297748	1.17808	0.970203	1.25163	0.830266	0.814068	0.947628	0.43288	0.406262	0.595484	0.653882	0.947628	-0.268354	-0.296779	-0.0776078	-1.20796	-1.29952	-0.747865	-0.612897	-0.0776078
SCRIB	1011	Protein scribble homolog	1103.7	22922	18954	16316	11589	10908	29716	25761	20246	0.0481502	0.826891	0.711805	0.505584	0.475875	1.2964	1.12385	0.883256	0.741086	0.656742	0.728292	0.69185	0.447063	0.689791	0.461435	0.741086	-0.432287	-0.6066	-0.457411	-0.53147	-1.16145	-0.535768	-1.1158	-0.432287
USP9X	1365	Probable ubiquitin carboxyl-terminal hydrolase FAF-X	0	13656	13151	16257	9216.6	8245.8	19853	17251	15110	0	0.96302	1.19047	0.674912	0.603822	1.45379	1.26325	1.10647	0.863089	1.09838	0.972209	0.877866	0.501341	0.775351	0.578049	1.09838	-0.212419	0.135371	-0.0406623	-0.187927	-0.996135	-0.367079	-0.790737	0.135371
RANBP1	624	Ran-specific GTPase-activating protein	7273.7	20161	16384	16210	11249	11662	90146	35362	68818	0.360781	0.812658	0.804028	0.557958	0.578444	4.47131	1.75398	3.41342	0.72833	0.741831	0.803737	0.840969	1.54193	1.07654	1.78326	1.78326	-0.457336	-0.430838	-0.315204	-0.249875	0.62474	0.106409	0.834513	0.834513
CCAR2	1266	Cell cycle and apoptosis regulator protein 2	716.25	30928	23949	16152	5290.5	10716	42283	35971	39224	0.0231586	0.774347	0.522245	0.171059	0.346482	1.36714	1.16306	1.26824	0.693994	0.481846	0.246409	0.503732	0.47146	0.713852	0.662558	0.713852	-0.527005	-1.05336	-2.02087	-0.98927	-1.08479	-0.486303	-0.593882	-0.486303
EIF5	738	Eukaryotic translation initiation factor 5	2615.7	49220	33492	16077	13450	23861	51994	58237	77356	0.053143	0.680455	0.326636	0.273263	0.484783	1.05636	1.1832	1.57164	0.609845	0.301368	0.393634	0.7048	0.364286	0.726214	0.821062	0.821062	-0.713485	-1.7304	-1.34507	-0.504714	-1.45686	-0.461533	-0.284437	-0.284437
ATP6V0A2	1772	V-type proton ATPase 116 kDa subunit a isoform 2	0	78713	19406	15985	8468.6	7089.1	11678	24502	10959	0	0.246541	0.20308	0.107588	0.0900626	0.148362	0.311283	0.139227	0.220958	0.18737	0.154981	0.130937	0.0511626	0.191057	0.0727358	0.220958	-2.17816	-2.41604	-2.68984	-2.93305	-4.28877	-2.38793	-3.78119	-2.17816
TMCO1	1714	Transmembrane and coiled-coil domain-containing protein 1	1150.5	51637	14911	15911	12694	7166.4	18391	21091	13955	0.0222805	0.288766	0.308132	0.245831	0.138784	0.356159	0.408447	0.270252	0.258801	0.284296	0.354119	0.201771	0.122822	0.250694	0.141186	0.354119	-1.95008	-1.81454	-1.49769	-2.30921	-3.02536	-1.996	-2.82433	-1.49769
ERC2;ERC1	58	ERC protein 2;ELKS/Rab6-interacting/CAST family member 1	0	12948	11166	15895	14351	7715.5	46911	27297	11468	0	0.862373	1.2276	1.10836	0.595884	3.62303	2.1082	0.885697	0.772885	1.13264	1.59658	0.866324	1.2494	1.29396	0.46271	1.59658	-0.371674	0.179689	0.674988	-0.207021	0.32124	0.371789	-1.11182	0.674988
RPS27L;RPS27	1199	40S ribosomal protein S27-like;40S ribosomal protein S27	6109.1	17144	16010	15848	16055	15001	43618	27208	34959	0.35634	0.933854	0.924405	0.936479	0.875	2.54421	1.58703	2.03914	0.83695	0.852896	1.349	1.27212	0.877374	0.974074	1.0653	1.349	-0.256787	-0.229558	0.431885	0.347231	-0.188737	-0.037897	0.0912549	0.431885
GOT1	392	Aspartate aminotransferase, cytoplasmic	2393.4	14420	17762	15748	11234	11741	51013	23252	27532	0.165978	1.23176	1.09209	0.779057	0.814216	3.53766	1.61248	1.90929	1.10394	1.00761	1.12223	1.18375	1.21996	0.989698	0.997461	1.21996	0.142666	0.0109426	0.166367	0.243361	0.286837	-0.0149405	-0.00366702	0.286837
KEAP1	1007	Kelch-like ECH-associated protein 1	0	13058	15678	15584	15036	8881.1	35273	28536	34211	0	1.20064	1.19344	1.15148	0.680127	2.70126	2.18533	2.61993	1.07605	1.10112	1.6587	0.988802	0.93153	1.34129	1.36871	1.6587	0.105751	0.138977	0.730053	-0.0162471	-0.102326	0.423625	0.452821	0.730053
RBBP4	944	Histone-binding protein RBBP4	2114.3	22982	10831	15578	10403	8818.1	31418	26992	23306	0.0919981	0.471282	0.677835	0.452659	0.383696	1.36707	1.17448	1.0141	0.422378	0.6254	0.652053	0.557836	0.471435	0.720866	0.52979	0.720866	-1.24339	-0.677149	-0.616939	-0.842088	-1.08487	-0.472197	-0.916508	-0.472197
ATP2B1	418	Plasma membrane calcium-transporting ATPase 1	1138.9	48432	14931	15412	8519.7	8656.9	20331	18638	15465	0.0235154	0.308288	0.318219	0.175911	0.178743	0.419784	0.384828	0.319314	0.276297	0.293603	0.253399	0.259866	0.144763	0.236197	0.166817	0.293603	-1.85571	-1.76806	-1.98052	-1.94416	-2.78824	-2.08194	-2.58366	-1.76806
SDHA	530	Succinate dehydrogenase [ubiquinone] flavoprotein subunit, mitochondrial	957.26	6296.5	10542	15186	11162	10648	21941	13540	15644	0.15203	1.67426	2.41182	1.77273	1.6911	3.48463	2.1504	2.48455	1.50053	2.22525	2.55361	2.4586	1.20168	1.31986	1.29799	2.55361	0.58547	1.15396	1.35254	1.29784	0.265051	0.400382	0.376282	1.35254
SMN1	1097	Survival motor neuron protein	839.96	23470	16102	14804	7267.3	7410.9	37082	31345	32252	0.0357887	0.686067	0.630763	0.309642	0.315761	1.57997	1.33553	1.37418	0.614875	0.581969	0.446038	0.459068	0.544855	0.819714	0.717905	0.819714	-0.701635	-0.780986	-1.16476	-1.12322	-0.876055	-0.286807	-0.478134	-0.286807
FUBP3	1409	Far upstream element-binding protein 3	1309.9	22973	15958	14712	12359	9056.3	16252	19533	15462	0.0570191	0.694642	0.640404	0.537979	0.394215	0.707439	0.850259	0.673051	0.62256	0.590864	0.774957	0.573129	0.243961	0.521866	0.351618	0.774957	-0.683716	-0.759101	-0.367811	-0.803069	-2.03528	-0.93825	-1.50792	-0.367811
SMCHD1	9	Structural maintenance of chromosomes flexible hinge domain-containing protein 1	0	8724.7	15987	14638	9081.4	9612.7	34450	22398	19721	0	1.83238	1.67777	1.04088	1.10178	3.94856	2.56719	2.26036	1.64224	1.54798	1.49939	1.60182	1.36166	1.57567	1.18087	1.64224	0.715665	0.630386	0.584375	0.679713	0.44537	0.655968	0.23985	0.715665
GEMIN4	755	Gem-associated protein 4	1177.6	18094	12543	14599	9085.5	4833.8	21269	20365	16666	0.0650823	0.693213	0.806842	0.502128	0.267149	1.17547	1.12551	0.921079	0.62128	0.744428	0.723313	0.388395	0.405362	0.690808	0.481194	0.744428	-0.686686	-0.425797	-0.467307	-1.36441	-1.30272	-0.533644	-1.05531	-0.425797
EDC3	1395	Enhancer of mRNA-decapping protein 3	783.49	18569	11862	14577	9380.1	6712	18106	18715	12052	0.0421934	0.638807	0.785018	0.505148	0.361463	0.975066	1.00786	0.649039	0.572519	0.724292	0.727664	0.525512	0.336252	0.618598	0.339074	0.727664	-0.804606	-0.465357	-0.458655	-0.928205	-1.57238	-0.692925	-1.56033	-0.458655
ADSL	524	Adenylosuccinate lyase	1712.5	11152	14423	14574	9958.2	9882.9	37293	23154	24208	0.15356	1.29331	1.30685	0.892952	0.8862	3.34406	2.07622	2.17073	1.15911	1.20576	1.28629	1.2884	1.1532	1.27433	1.13404	1.2884	0.213012	0.26994	0.363221	0.36558	0.205646	0.349735	0.181476	0.36558
ANXA7	419	Annexin A7	1143.6	23893	15350	14521	10549	7410.8	30403	24689	23233	0.0478634	0.642448	0.607751	0.44151	0.310166	1.27246	1.03332	0.972377	0.575782	0.560738	0.635994	0.450934	0.43881	0.63422	0.507994	0.635994	-0.796406	-0.834602	-0.652916	-1.14901	-1.18833	-0.656944	-0.977118	-0.652916
RPS12	468	40S ribosomal protein S12	3103.2	35535	19510	14305	9111.6	8993.3	294150	57889	162830	0.087328	0.549036	0.402561	0.256412	0.253083	8.27775	1.62907	4.58224	0.492063	0.37142	0.369361	0.367944	2.85459	0.999878	2.39388	2.85459	-1.02308	-1.42888	-1.4369	-1.44244	1.51328	-0.000175572	1.25935	1.51328
GCDH	1362	Glutaryl-CoA dehydrogenase, mitochondrial	1780.9	8038.4	13908	14287	8359.5	6809	24913	15930	21127	0.221549	1.7302	1.77734	1.03995	0.847059	3.09925	1.98174	2.62826	1.55066	1.63985	1.49804	1.2315	1.06878	1.21634	1.37307	1.63985	0.632878	0.713568	0.583074	0.300411	0.0959618	0.282542	0.457402	0.713568
PLEC	1056	Plectin	0	12236	16065	14196	8349.6	5965	15422	14361	12432	0	1.31293	1.16018	0.68238	0.487496	1.26038	1.17367	1.01602	1.17669	1.07044	0.982966	0.708745	0.434643	0.720365	0.530793	1.17669	0.234732	0.0981976	-0.0247869	-0.496661	-1.2021	-0.4732	-0.913779	0.234732
SLC1A5	1084	Neutral amino acid transporter B(0)	1960.4	50292	12399	14165	11852	8625.7	22745	16563	20338	0.0389804	0.24654	0.281655	0.235664	0.171512	0.452259	0.329337	0.404398	0.220957	0.259867	0.339473	0.249353	0.155962	0.202138	0.211268	0.339473	-2.17816	-1.94415	-1.55863	-2.00374	-2.68074	-2.30659	-2.24286	-1.55863
MSH6	714	DNA mismatch repair protein Msh6	0	18871	14326	14064	11984	7913.4	53183	33139	23619	0	0.759154	0.745271	0.635048	0.419342	2.81824	1.75608	1.2516	0.680378	0.687619	0.914785	0.609659	0.971872	1.07783	0.653868	1.07783	-0.555592	-0.540319	-0.128495	-0.713925	-0.0411624	0.108135	-0.612928	0.108135
EDC4	1177	Enhancer of mRNA-decapping protein 4	0	18207	14494	13999	10526	5481.3	16610	16127	11986	0	0.796067	0.76888	0.578129	0.301055	0.912286	0.885758	0.658318	0.713461	0.709402	0.832793	0.437688	0.314603	0.543654	0.343922	0.832793	-0.487094	-0.495324	-0.26397	-1.19203	-1.6684	-0.879239	-1.53985	-0.26397
SCD	37	Acyl-CoA desaturase	2367.8	31473	11964	13913	9216.2	8547.1	34699	26386	32981	0.0752327	0.380135	0.442061	0.292829	0.271569	1.1025	0.838369	1.04791	0.340689	0.407865	0.421819	0.39482	0.380198	0.514568	0.547456	0.547456	-1.55347	-1.29384	-1.2453	-1.34073	-1.39518	-0.958566	-0.869185	-0.869185
NUDT5	1703	ADP-sugar pyrophosphatase	3442.7	14307	25495	13890	8569.2	42984	170550	34054	51709	0.24063	1.78199	0.970853	0.598952	3.0044	11.9207	2.38023	3.61424	1.59708	0.895752	0.862788	4.36795	4.11087	1.46092	1.88817	4.36795	0.675436	-0.158829	-0.212923	2.12696	2.03945	0.546879	0.916989	2.12696
CUL1	990	Cullin-1	1648.3	27938	14802	13567	12107	8581.9	29513	22635	22842	0.0589985	0.529816	0.485611	0.433352	0.307177	1.05637	0.810187	0.817596	0.474838	0.448046	0.624243	0.446588	0.364291	0.49727	0.427132	0.624243	-1.07449	-1.15828	-0.679821	-1.16298	-1.45683	-1.0079	-1.22725	-0.679821
SRP68	1680	Signal recognition particle subunit SRP68	1686.8	46911	17884	13567	9194.1	9683.2	54488	39933	40061	0.0359575	0.381233	0.289207	0.19599	0.206416	1.16152	0.85125	0.853979	0.341673	0.266835	0.282323	0.300098	0.40055	0.522474	0.44614	0.522474	-1.54931	-1.90598	-1.82458	-1.73649	-1.31994	-0.936569	-1.16443	-0.936569
SLC25A13	1695	Calcium-binding mitochondrial carrier protein Aralar2	676.39	85326	13491	13495	8690.1	7527.4	43479	25392	34890	0.00792713	0.158111	0.158158	0.101846	0.0882193	0.509563	0.297588	0.408902	0.141704	0.145924	0.146709	0.128257	0.175723	0.182651	0.213621	0.213621	-2.81904	-2.77672	-2.76897	-2.96289	-2.50862	-2.45284	-2.22688	-2.22688
GCSH	452	Glycine cleavage system H protein, mitochondrial	1632.6	8090.3	19662	13457	7026.6	11942	72473	32761	42572	0.201797	2.43032	1.66335	0.868522	1.47609	8.95801	4.04942	5.2621	2.17813	1.53468	1.2511	2.14601	3.08918	2.48542	2.74905	3.08918	1.12309	0.617937	0.3232	1.10166	1.62722	1.31349	1.45893	1.62722
PSMC3	398	26S protease regulatory subunit 6A	2526.6	18126	16840	13360	8297	12647	39284	27158	34328	0.139391	0.929052	0.737063	0.45774	0.697727	2.16727	1.49829	1.89385	0.832646	0.680046	0.659373	1.01439	0.747386	0.919609	0.989396	1.01439	-0.264225	-0.556295	-0.600833	0.0206112	-0.420075	-0.120907	-0.0153801	0.0206112
SF3A3	954	Splicing factor 3A subunit 3	2586.7	16381	14927	13166	10262	14649	72302	30932	46428	0.157909	0.911239	0.803736	0.626457	0.894268	4.41377	1.88829	2.83426	0.816681	0.741562	0.90241	1.30013	1.52209	1.15898	1.48069	1.52209	-0.292156	-0.431361	-0.148145	0.378655	0.606055	0.212853	0.566266	0.606055
NDC1	1492	Nucleoporin NDC1	0	112280	22313	13101	10584	7092.9	25642	38849	26591	0	0.198726	0.116682	0.0942643	0.0631715	0.228375	0.346001	0.236828	0.178105	0.107655	0.135787	0.0918418	0.0787554	0.212366	0.123725	0.212366	-2.4892	-3.21551	-2.88058	-3.4447	-3.66648	-2.23538	-3.0148	-2.23538
UHRF1	1433	E3 ubiquitin-protein ligase UHRF1	1450.4	14794	11465	13053	9108.4	6509.8	19467	18315	15491	0.0980397	0.774976	0.882317	0.615682	0.44003	1.31587	1.238	1.04711	0.694558	0.814064	0.886888	0.639736	0.453779	0.759852	0.547038	0.886888	-0.525833	-0.296786	-0.173177	-0.64445	-1.13994	-0.396211	-0.870287	-0.173177
ATP5G1;ATP5G2;ATP5G3	251	ATP synthase F(0) complex subunit C1, mitochondrial;ATP synthase F(0) complex subunit C2, mitochondrial;ATP synthase F(0) complex subunit C3, mitochondrial	3225.1	89375	10990	12963	4511.3	7881.7	329570	51336	176040	0.036085	0.122965	0.145041	0.0504761	0.0881869	3.6875	0.574389	1.96968	0.110205	0.133821	0.0727106	0.12821	1.27164	0.352544	1.02901	1.27164	-3.18174	-2.90163	-3.78169	-2.96342	0.346685	-1.50412	0.0412548	0.346685
TSNAX	1446	Translin-associated protein X	1513.8	9193.6	10583	12771	13144	16425	30847	25803	19158	0.164658	1.15113	1.38912	1.42969	1.78657	3.35527	2.80663	2.08384	1.03168	1.28166	2.05946	2.5974	1.15707	1.72263	1.08865	2.5974	0.0449902	0.358015	1.04227	1.37707	0.210472	0.784613	0.12254	1.37707
LBR	1033	Lamin-B receptor	2551.6	56406	16049	12751	8176.8	6629.8	45890	39946	41180	0.0452363	0.284526	0.226058	0.144963	0.117537	0.813566	0.708187	0.730064	0.255002	0.20857	0.208819	0.170881	0.280559	0.434666	0.381403	0.434666	-1.97142	-2.26139	-2.25967	-2.54893	-1.83363	-1.20202	-1.39061	-1.20202
KDELR2	550	ER lumen protein-retaining receptor 2	1318.1	176890	43256	12724	4543.2	8559	107440	55629	323250	0.00745152	0.244536	0.0719317	0.0256838	0.048386	0.607383	0.314484	1.82741	0.219161	0.0663673	0.0369974	0.0703459	0.209456	0.193021	0.954682	0.954682	-2.18994	-3.91338	-4.75643	-3.82939	-2.25528	-2.37317	-0.0669074	-0.0669074
GLG1	1357	Golgi apparatus protein 1	0	88154	10937	12529	7117.3	15084	10440	20725	14805	0	0.124067	0.142126	0.0807371	0.17111	0.118429	0.2351	0.167945	0.111193	0.131132	0.116302	0.248767	0.0408403	0.144298	0.0877385	0.248767	-3.16887	-2.93091	-3.10406	-2.00713	-4.61386	-2.79288	-3.51065	-2.00713
EIF3H	75	Eukaryotic translation initiation factor 3 subunit H	707.7	19416	11599	12354	2879.3	2832.7	51920	32533	29063	0.0364493	0.597394	0.636279	0.148295	0.145895	2.67408	1.67558	1.49686	0.535403	0.587059	0.213619	0.212109	0.922159	1.02842	0.781996	1.02842	-0.901302	-0.768423	-2.22689	-2.23712	-0.116912	0.0404337	-0.354768	0.0404337
VKORC1L1	1262	Vitamin K epoxide reductase complex subunit 1-like protein 1	1801.7	127640	3617.2	12336	8978.3	5107.7	14504	30623	10530	0.0141155	0.0283391	0.0966468	0.0703408	0.0400165	0.113632	0.239917	0.0824976	0.0253984	0.0891706	0.101326	0.0581778	0.0391861	0.147254	0.0430988	0.147254	-5.29912	-3.48729	-3.30293	-4.10339	-4.67351	-2.76362	-4.53621	-2.76362
PSMC1	800	26S protease regulatory subunit 4	1349.7	14819	9873.7	12334	6776.9	6909.3	19558	14569	14922	0.091079	0.666287	0.83231	0.457312	0.466246	1.31979	0.98313	1.00695	0.597147	0.767925	0.658756	0.677851	0.455131	0.603418	0.526056	0.767925	-0.743842	-0.380962	-0.602185	-0.56096	-1.13565	-0.72877	-0.926712	-0.380962
KLC1	937	Kinesin light chain 1	0	12250	13789	12308	9604.1	4903	84834	21603	29973	0	1.12563	1.00473	0.784008	0.400245	6.92522	1.76351	2.44678	1.00883	0.927012	1.12936	0.581895	2.38817	1.08239	1.27826	2.38817	0.0126794	-0.10934	0.175507	-0.781169	1.2559	0.114226	0.354176	1.2559
HSPBP1	1646	Hsp70-binding protein 1	0	6653.6	10107	12256	5710.1	6635.4	29224	16106	18441	0	1.51903	1.84201	0.858197	0.997265	4.39221	2.42064	2.77158	1.3614	1.69952	1.23623	1.44987	1.51466	1.48572	1.44794	1.69952	0.445091	0.765126	0.305947	0.535925	0.59899	0.571167	0.534005	0.765126
HEXA	263	Beta-hexosaminidase subunit alpha	2235.3	520830	0	12255	12278	8598.2	16895	16458	12679	0.0042918	0	0.0235298	0.0235739	0.0165086	0.0324386	0.0315996	0.0243438	0	0.0217096	0.0339581	0.0240011	0.0111865	0.0193949	0.0127178	0.0339581	#NUM!	-5.52553	-4.8801	-5.38076	-6.4821	-5.68818	-6.297	-4.8801
CLIC1	20	Chloride intracellular channel protein 1	1133.1	14054	10246	12195	11522	7652.3	24371	13712	16117	0.0806247	0.729045	0.867724	0.819838	0.544493	1.7341	0.975665	1.14679	0.653393	0.8006	1.18097	0.79161	0.598004	0.598837	0.599112	1.18097	-0.613977	-0.320846	0.239976	-0.337139	-0.741772	-0.739766	-0.739103	0.239976
NAP1L1	744	Nucleosome assembly protein 1-like 1	1639	55195	16670	12127	8993.6	10832	18269	23853	19684	0.0296947	0.30202	0.219712	0.162942	0.19625	0.33099	0.432159	0.356627	0.27068	0.202716	0.234718	0.285317	0.114142	0.265247	0.18631	0.285317	-1.88534	-2.30247	-2.091	-1.80936	-3.1311	-1.91459	-2.42422	-1.80936
TOMM22	1608	Mitochondrial import receptor subunit TOM22 homolog	2980.9	204610	5869	12032	8773.1	5078.8	32322	43700	21514	0.0145687	0.0286838	0.0588046	0.0428772	0.0248219	0.157969	0.213577	0.105146	0.0257074	0.0542556	0.0617644	0.0360872	0.0544756	0.131088	0.0549311	0.131088	-5.28167	-4.20408	-4.01708	-4.79237	-4.19824	-2.9314	-4.18623	-2.9314
SMARCE1	1369	SWI/SNF-related matrix-associated actin-dependent regulator of chromatin subfamily E member 1	1022.1	20439	14703	11947	7268.7	7026.8	18733	13606	14931	0.0500073	0.71936	0.58452	0.355629	0.343794	0.916532	0.665688	0.730515	0.644713	0.539303	0.512282	0.499824	0.316067	0.408581	0.381639	0.644713	-0.633271	-0.890831	-0.964989	-1.00051	-1.6617	-1.29131	-1.38972	-0.633271
GNPAT	68	Dihydroxyacetone phosphate acyltransferase	0	10956	36097	11938	5655.7	8410.5	34497	21459	67670	0	3.29472	1.08963	0.516219	0.767662	3.14869	1.95865	6.17652	2.95284	1.00534	0.743612	1.11606	1.08583	1.20217	3.22677	3.22677	1.5621	0.00768509	-0.427378	0.158419	0.118793	0.265638	1.69009	1.69009
RFC2	562	Replication factor C subunit 2	851.93	12409	8335.1	11932	8426.4	6094.8	16573	14405	12117	0.0686542	0.671698	0.96156	0.679056	0.49116	1.33556	1.16085	0.976469	0.601997	0.887177	0.978177	0.714072	0.46057	0.712498	0.510131	0.978177	-0.732172	-0.172706	-0.0318325	-0.485859	-1.11851	-0.489041	-0.97106	-0.0318325
KIAA1033	1111	WASH complex subunit 7	0	20270	11300	11882	9645.4	3956.2	19847	17895	15808	0	0.557474	0.586186	0.475846	0.195175	0.979132	0.882832	0.779872	0.499626	0.540841	0.685455	0.283755	0.337654	0.541858	0.407424	0.685455	-1.00108	-0.886723	-0.544867	-1.81728	-1.56638	-0.884014	-1.2954	-0.544867
ARCN1	651	Coatomer subunit delta	1296.9	20795	13273	11826	7496.3	8592.2	44389	26356	32456	0.062366	0.638278	0.568694	0.360486	0.413186	2.1346	1.26742	1.56076	0.572045	0.524702	0.519278	0.600709	0.736118	0.777908	0.815379	0.815379	-0.805799	-0.930429	-0.94542	-0.735261	-0.441991	-0.362329	-0.294457	-0.294457
PRKACA	393	cAMP-dependent protein kinase catalytic subunit alpha	1969.7	12324	21751	11466	8517.4	12857	36592	24759	31387	0.159826	1.76493	0.93038	0.691123	1.04325	2.96917	2.00901	2.54682	1.58179	0.858409	0.99556	1.51673	1.02392	1.23307	1.33052	1.58179	0.661554	-0.220263	-0.00641948	0.60096	0.034101	0.302258	0.411991	0.661554
ATG3	1611	Ubiquitin-like-conjugating enzyme ATG3	698.51	17031	13017	11433	5973.3	6126.1	24435	20481	18334	0.041014	0.764312	0.671305	0.350731	0.359703	1.43474	1.20257	1.07651	0.685001	0.619375	0.505227	0.522953	0.49477	0.738105	0.562394	0.738105	-0.545823	-0.691114	-0.984997	-0.935246	-1.01517	-0.438101	-0.830347	-0.438101
MTHFD2	359	Bifunctional methylenetetrahydrofolate dehydrogenase/cyclohydrolase, mitochondrial;NAD-dependent methylenetetrahydrofolate dehydrogenase;Methenyltetrahydrofolate cyclohydrolase	0	5734.2	13566	11419	10162	6348.3	31398	14745	17513	0	2.36581	1.99139	1.77217	1.10709	5.47557	2.57141	3.05413	2.12031	1.83734	2.55281	1.60955	1.88825	1.57826	1.59555	2.55281	1.08427	0.877617	1.35209	0.686655	0.917052	0.658338	0.674057	1.35209
LTV1	1401	Protein LTV1 homolog	1336.5	14741	12939	11361	13479	8920.8	27693	19368	25122	0.0906655	0.877756	0.770708	0.914388	0.605169	1.87864	1.31389	1.70423	0.786672	0.711088	1.31717	0.879824	0.647849	0.806427	0.89033	1.31717	-0.346165	-0.491899	0.397445	-0.184713	-0.62627	-0.310384	-0.167588	0.397445
DHX36	1543	ATP-dependent RNA helicase DHX36	683.5	20583	16526	11323	6549	6801.8	32762	27604	28441	0.033207	0.802896	0.550114	0.318175	0.330457	1.5917	1.34111	1.38177	0.71958	0.507559	0.45833	0.480435	0.548899	0.823134	0.721871	0.823134	-0.474772	-0.978352	-1.12554	-1.05759	-0.865386	-0.2808	-0.470186	-0.2808
OPA1	117	Dynamin-like 120 kDa protein, mitochondrial;Dynamin-like 120 kDa protein, form S1	0	27623	11987	11306	5808.1	6325.2	16526	16608	11182	0	0.43395	0.409297	0.210263	0.228983	0.59827	0.601238	0.404808	0.38892	0.377635	0.302883	0.332907	0.206314	0.369023	0.211481	0.38892	-1.36246	-1.40494	-1.72317	-1.58681	-2.27709	-1.43822	-2.2414	-1.36246
PRRC2C	1783	Protein PRRC2C	0	12486	8739.6	11303	7526.9	6126.3	12963	13187	9224.7	0	0.699952	0.905254	0.602827	0.490654	1.0382	1.05614	0.738803	0.627319	0.835227	0.86837	0.713336	0.358025	0.648231	0.385969	0.86837	-0.672729	-0.259761	-0.203618	-0.487347	-1.48187	-0.625419	-1.37344	-0.203618
DNAJA3	1392	DnaJ homolog subfamily A member 3, mitochondrial	0	5634.2	27721	11300	10089	32064	87333	112560	75450	0	4.92013	2.00561	1.79067	5.69096	15.5005	19.978	13.3914	4.40958	1.85046	2.57946	8.27379	5.34536	12.2619	6.99601	12.2619	2.14064	0.887885	1.36707	3.04855	2.41829	3.61612	2.80653	3.61612
PRPSAP2	113	Phosphoribosyl pyrophosphate synthase-associated protein 2	826.06	8113	10161	11145	10540	4800.9	12781	10937	11847	0.101819	1.25243	1.37372	1.29915	0.591754	1.57537	1.34808	1.46025	1.12247	1.26745	1.87142	0.86032	0.543268	0.827416	0.76287	1.87142	0.166678	0.341934	0.904134	-0.217054	-0.880263	-0.273314	-0.390491	0.904134
EEA1	1050	Early endosome antigen 1	0	7049.3	9384.6	11131	4671.2	5721.3	12835	13031	7210.2	0	1.33128	1.57902	0.662647	0.811613	1.82075	1.84855	1.02282	1.19314	1.45687	0.954541	1.17996	0.627886	1.13459	0.534349	1.45687	0.254759	0.542876	-0.0671207	0.23874	-0.671425	0.182172	-0.904146	0.542876
PSMA6	769	Proteasome subunit alpha type-6	0	16867	10111	11035	4900.1	7719.8	51308	20926	27141	0	0.599455	0.654236	0.290514	0.457687	3.04192	1.24065	1.60912	0.53725	0.603627	0.418484	0.665407	1.04901	0.761475	0.840643	1.04901	-0.896334	-0.728272	-1.25675	-0.587691	0.0690237	-0.393131	-0.250435	0.0690237
CHUK	60	Inhibitor of nuclear factor kappa-B kinase subunit alpha	0	13031	13045	10961	5387.2	6116.7	21192	17609	14663	0	1.00107	0.841148	0.413414	0.469396	1.62628	1.35132	1.12524	0.897194	0.77608	0.595522	0.682431	0.560822	0.829401	0.587853	0.897194	-0.156508	-0.365723	-0.747774	-0.551246	-0.834385	-0.269859	-0.766473	-0.156508
NAA11;NAA10	1487	N-alpha-acetyltransferase 11;N-alpha-acetyltransferase 10	1027	11410	12044	10905	12542	9356.8	25551	17387	19562	0.0900088	1.05557	0.955741	1.09921	0.820053	2.23935	1.52384	1.71446	0.946031	0.881808	1.58341	1.19223	0.772242	0.93529	0.895677	1.58341	-0.0800409	-0.181464	0.663035	0.253665	-0.372876	-0.0965139	-0.15895	0.663035
EML4	1578	Echinoderm microtubule-associated protein-like 4	0	13894	14889	10721	7370	12431	20258	26290	19627	0	1.07161	0.771628	0.530445	0.894703	1.45804	1.89218	1.41262	0.960414	0.711938	0.764104	1.30076	0.502806	1.16137	0.73799	1.30076	-0.0582718	-0.490177	-0.388159	0.379357	-0.991927	0.215828	-0.438328	0.379357
YARS2	1753	Tyrosine--tRNA ligase, mitochondrial	719.91	3023.7	13927	10719	6568.7	9978.6	40579	30660	39120	0.238089	4.60595	3.54499	2.1724	3.30013	13.4203	10.1399	12.9378	4.12799	3.27077	3.12934	4.79789	4.628	6.22359	6.75902	6.75902	2.04544	1.70963	1.64586	2.2624	2.21039	2.63775	2.75681	2.75681
PTGR2	1282	Prostaglandin reductase 2	0	150450	129460	10715	17367	9590	11070	137000	314660	0	0.860485	0.0712197	0.115434	0.0637421	0.0735793	0.910602	2.09146	0.771194	0.0657104	0.166282	0.0926713	0.0253739	0.558902	1.09263	1.09263	-0.374834	-3.92774	-2.5883	-3.43173	-5.30051	-0.839332	0.127804	0.127804
HNRNPH2	748	Heterogeneous nuclear ribonucleoprotein H2	0	19128	8814.5	10647	7276.7	4907.4	14420	10781	9388.1	0	0.460817	0.556619	0.380421	0.256556	0.753869	0.563624	0.490804	0.412998	0.51356	0.547996	0.372993	0.259972	0.345937	0.256408	0.547996	-1.27579	-0.961394	-0.867764	-1.42278	-1.94357	-1.53142	-1.96349	-0.867764
TP53	235	Cellular tumor antigen p53	737.57	14212	12130	10612	8777	5412.6	15156	10665	13264	0.0518977	0.853504	0.746693	0.617577	0.380847	1.06642	0.750422	0.933296	0.764937	0.688931	0.889617	0.553694	0.367757	0.460588	0.487577	0.889617	-0.386587	-0.537568	-0.168744	-0.852839	-1.44318	-1.11845	-1.0363	-0.168744
MCM5	553	DNA replication licensing factor MCM5	0	10691	13864	10429	7300.6	5038.5	18315	12261	16239	0	1.29679	0.975493	0.682873	0.471284	1.71312	1.14685	1.51894	1.16223	0.900033	0.983677	0.685176	0.590772	0.703907	0.793532	1.16223	0.21689	-0.151951	-0.0237438	-0.545454	-0.759328	-0.506544	-0.333639	0.21689
KDELR3	101	ER lumen protein-retaining receptor 3	0	65247	6094	10306	5545.9	5488.1	8158.5	9659.8	9788.9	0	0.0933989	0.157954	0.0849985	0.0841127	0.12504	0.14805	0.150028	0.0837071	0.145735	0.12244	0.122287	0.0431202	0.0908688	0.0783785	0.145735	-3.57851	-2.77858	-3.02985	-3.03166	-4.53549	-3.46007	-3.6734	-2.77858
DNAAF5	1236	Dynein assembly factor 5, axonemal	1160.6	15230	9139.3	10256	6917	5594.4	18054	14663	16730	0.0762049	0.600085	0.673408	0.454169	0.367328	1.18542	0.962771	1.09849	0.537815	0.621315	0.654229	0.534039	0.408794	0.590922	0.573878	0.654229	-0.894817	-0.686603	-0.612131	-0.904984	-1.29055	-0.75896	-0.801184	-0.612131
SYMPK	1353	Symplekin	0	12993	9340.4	10229	7712.8	6437.7	20767	21927	12952	0	0.718879	0.78727	0.593612	0.495474	1.59832	1.6876	0.996844	0.644282	0.72637	0.855096	0.720345	0.551182	1.0358	0.520776	1.0358	-0.634235	-0.461224	-0.225842	-0.473241	-0.859398	0.0507498	-0.941265	0.0507498
RPS6KA3	706	Ribosomal protein S6 kinase alpha-3	0	62383	15830	10211	5047.9	5596.9	24886	18459	24908	0	0.253755	0.163682	0.0809179	0.0897184	0.398923	0.295898	0.399275	0.227423	0.151021	0.116562	0.130437	0.137569	0.181614	0.208591	0.227423	-2.13655	-2.72718	-3.10083	-2.93858	-2.86178	-2.46105	-2.26125	-2.13655
OGT	72	UDP-N-acetylglucosamine--peptide N-acetylglucosaminyltransferase 110 kDa subunit	812.04	10915	14510	10201	9391.1	7563.4	17619	15612	11508	0.0743967	1.32936	0.934585	0.860385	0.692936	1.6142	1.43033	1.05433	1.19142	0.862289	1.23938	1.00742	0.556658	0.877894	0.550807	1.23938	0.252679	-0.213756	0.30962	0.0106713	-0.845137	-0.187881	-0.86038	0.30962
PRMT5	43	Protein arginine N-methyltransferase 5;Protein arginine N-methyltransferase 5, N-terminally processed	0	9812	24441	10153	13852	14254	14639	22773	18571	0	2.49093	1.03475	1.41174	1.45271	1.49195	2.32093	1.89268	2.23245	0.954708	2.03361	2.11202	0.514499	1.42453	0.988784	2.23245	1.15863	-0.066868	1.02404	1.07862	-0.958759	0.510481	-0.0162729	1.15863
TUBB6	1494	Tubulin beta-6 chain	1879.2	33321	9492.6	10144	6257.6	7206.5	55241	22969	43041	0.0563969	0.284883	0.304433	0.187797	0.216275	1.65784	0.689325	1.29171	0.255321	0.280883	0.270522	0.314431	0.571708	0.423089	0.67482	0.67482	-1.96961	-1.83196	-1.88618	-1.66918	-0.806649	-1.24097	-0.567425	-0.567425
LEMD3	1748	Inner nuclear membrane protein Man1	0	11121	7875.6	10042	30695	2772.3	47669	10172	7294.4	0	0.708174	0.902976	2.76009	0.249285	4.2864	0.914666	0.655912	0.634688	0.833125	3.9759	0.362423	1.47817	0.561397	0.342665	3.9759	-0.655881	-0.263395	1.99128	-1.46425	0.563808	-0.832907	-1.54513	1.99128
SRP54	771	Signal recognition particle 54 kDa protein	1203.4	6851.6	4833.5	10019	3692.6	3169.6	25834	9238.7	13884	0.175638	0.705456	1.46229	0.53894	0.462607	3.77051	1.3484	2.02639	0.632252	1.34917	0.776341	0.672561	1.30026	0.827611	1.05863	1.34917	-0.661429	0.432071	-0.365238	-0.572264	0.378802	-0.272975	0.0822052	0.432071
AGL	564	Glycogen debranching enzyme;4-alpha-glucanotransferase;Amylo-alpha-1,6-glucosidase	0	24678	11440	9978.5	7094	6501.2	10924	12480	7672.1	0	0.463571	0.404348	0.287463	0.263441	0.442661	0.505714	0.310888	0.415467	0.373069	0.414089	0.383003	0.152652	0.310393	0.162416	0.415467	-1.2672	-1.42249	-1.27199	-1.38457	-2.71168	-1.68783	-2.62224	-1.2672
WBSCR16	1410	Williams-Beuren syndrome chromosomal region 16 protein	0	3040.4	10329	9958.3	5475.6	3919	4878.7	6692.6	6464.3	0	3.39725	3.27533	1.80095	1.28898	1.60462	2.20122	2.12613	3.04472	3.02196	2.59426	1.87397	0.553356	1.35105	1.11075	3.04472	1.60631	1.59548	1.37532	0.906101	-0.853721	0.434082	0.151528	1.60631
RIC8A	1591	Synembryn-A	0	13432	8467.9	9885.3	6745	7755.7	17752	17190	18701	0	0.630427	0.735951	0.502159	0.577405	1.32162	1.27978	1.39227	0.565009	0.679021	0.723358	0.839459	0.455761	0.785494	0.727357	0.839459	-0.823655	-0.558472	-0.467218	-0.252469	-1.13365	-0.348329	-0.459264	-0.252469
LUC7L3	190	Luc7-like protein 3	1418.2	7697.8	10653	9865.8	6582.9	5580.4	19059	17940	15438	0.184234	1.3839	1.28164	0.855166	0.724934	2.4759	2.33054	2.00551	1.2403	1.1825	1.23186	1.05394	0.853816	1.43042	1.04773	1.43042	0.310685	0.241835	0.300843	0.0757989	-0.228002	0.516438	0.0672625	0.516438
GBF1	1338	Golgi-specific brefeldin A-resistance guanine nucleotide exchange factor 1	0	21755	24763	9739.2	7497.1	5363.7	12516	12546	13114	0	1.13827	0.447676	0.344615	0.24655	0.575316	0.576695	0.602804	1.02015	0.413046	0.496417	0.358447	0.198398	0.35396	0.31492	1.02015	0.0287824	-1.27563	-1.01038	-1.48017	-2.33353	-1.49834	-1.66694	0.0287824
ALDH3A2	702	Fatty aldehyde dehydrogenase	992	92894	11920	9693	5525	7113.8	41029	41874	37647	0.0106788	0.128318	0.104345	0.0594764	0.0765798	0.441675	0.450772	0.405268	0.115003	0.096273	0.0856755	0.111335	0.152312	0.276671	0.211722	0.276671	-3.12026	-3.37673	-3.54497	-3.16702	-2.7149	-1.85375	-2.23976	-1.85375
MPV17L2	1130	Mpv17-like protein 2	0	63967	8753.9	9578.3	9710.7	3217.7	9945.8	29011	13873	0	0.13685	0.149738	0.151808	0.0503025	0.155483	0.453531	0.216877	0.12265	0.138155	0.218679	0.0731322	0.0536185	0.278365	0.113302	0.278365	-3.02739	-2.85564	-2.19311	-3.77335	-4.22113	-1.84495	-3.14175	-1.84495
SYNCRIP	120	Heterogeneous nuclear ribonucleoprotein Q	1305.5	11960	13750	9569.1	4723.6	6585.2	49348	22665	36782	0.109156	1.14967	0.800092	0.39495	0.550602	4.12609	1.89507	3.07542	1.03037	0.7382	0.568924	0.800492	1.42288	1.16314	1.60667	1.60667	0.0431575	-0.437917	-0.813693	-0.321042	0.508818	0.218025	0.684077	0.684077
PSMD13	1721	26S proteasome non-ATPase regulatory subunit 13	886.09	13194	9486.9	9550.9	9941.3	6449.1	15493	11725	15859	0.0671586	0.719031	0.723882	0.753471	0.48879	1.17425	0.888662	1.20199	0.644419	0.667885	1.08537	0.710627	0.404939	0.545436	0.627947	1.08537	-0.63393	-0.582328	0.118191	-0.492836	-1.30422	-0.874518	-0.671285	0.118191
SPAG9	115	C-Jun-amino-terminal kinase-interacting protein 4	610.49	11985	10232	9548.2	6761.4	5972	37722	19966	25783	0.0509378	0.853734	0.796679	0.564155	0.49829	3.14743	1.66592	2.15127	0.765143	0.735051	0.812664	0.724437	1.08539	1.02249	1.12388	1.12388	-0.386198	-0.444084	-0.29927	-0.465067	0.11822	0.0320913	0.168485	0.168485
SLC25A17	106	Peroxisomal membrane protein PMP34	0	13772	6243.1	9541.8	5112.8	3631.9	8254.1	8388.5	7464.9	0	0.453318	0.692841	0.371246	0.263716	0.599339	0.609098	0.542035	0.406278	0.639245	0.534779	0.383403	0.206682	0.373848	0.283172	0.639245	-1.29946	-0.64556	-0.902986	-1.38307	-2.27451	-1.41948	-1.82025	-0.64556
AHSA1	200	Activator of 90 kDa heat shock protein ATPase homolog 1	825.23	38105	10819	9452.5	6850.4	5630.6	22591	14048	18261	0.0216567	0.283926	0.248065	0.179777	0.147765	0.592862	0.368666	0.479228	0.254463	0.228875	0.258968	0.214828	0.204449	0.226277	0.250361	0.258968	-1.97447	-2.12737	-1.94915	-2.21874	-2.29019	-2.14384	-1.99792	-1.94915
DHCR7	1664	7-dehydrocholesterol reductase	1398.2	149500	1979.3	9449.5	4464.7	3157.8	10013	14922	11064	0.00935251	0.0132395	0.0632074	0.0298642	0.0211224	0.0669766	0.0998127	0.0740067	0.0118656	0.0583179	0.0430193	0.0307088	0.0230969	0.0612623	0.0386629	0.0612623	-6.39707	-4.09992	-4.53887	-5.02521	-5.43616	-4.02886	-4.69291	-4.02886
SNRPD2	816	Small nuclear ribonucleoprotein Sm D2	4372.5	11523	10415	9442.8	5174.3	9161.1	82584	26705	47909	0.379458	0.903844	0.819474	0.449041	0.795027	7.16688	2.31754	4.15768	0.810054	0.756082	0.646842	1.15585	2.4715	1.42244	2.17208	2.4715	-0.30391	-0.403385	-0.628515	0.208953	1.30539	0.508369	1.11908	1.30539
APEX1	490	DNA-(apurinic or apyrimidinic site) lyase;DNA-(apurinic or apyrimidinic site) lyase, mitochondrial	2565.6	10136	7990.8	9427.4	2913.9	5501.3	49237	17296	29553	0.253118	0.788358	0.930091	0.28748	0.542749	4.85764	1.70639	2.91565	0.706552	0.858142	0.414114	0.789074	1.67516	1.04734	1.52321	1.67516	-0.501133	-0.220711	-1.2719	-0.341767	0.744298	0.0667259	0.607111	0.744298
SETD3	1222	Histone-lysine N-methyltransferase setd3	1397.7	14760	33407	9387.1	6146.1	11671	20382	47057	64054	0.0946951	2.26335	0.635982	0.416402	0.790718	1.38089	3.18814	4.3397	2.02848	0.586785	0.599826	1.14958	0.476202	1.95679	2.26717	2.26717	1.0204	-0.769096	-0.737383	0.201112	-1.07035	0.968493	1.18089	1.18089
ANP32B	1348	Acidic leucine-rich nuclear phosphoprotein 32 family member B	5522.8	17688	10931	9336.2	6454.4	8606.8	64114	27323	44362	0.312234	0.61799	0.527827	0.364903	0.48659	3.62472	1.54472	2.50803	0.553862	0.486996	0.525641	0.707428	1.24999	0.948106	1.31026	1.31026	-0.852402	-1.03802	-0.92785	-0.499346	0.321912	-0.0768791	0.389848	0.389848
PLCB4	1055	1-phosphatidylinositol 4,5-bisphosphate phosphodiesterase beta-4	843.17	19303	9618.3	9244.1	3403.8	4726.9	63375	22613	46266	0.0436808	0.49828	0.478894	0.176335	0.244879	3.28317	1.17148	2.39683	0.446574	0.441849	0.25401	0.356017	1.1322	0.71902	1.25216	1.25216	-1.16303	-1.17838	-1.97704	-1.48998	0.179132	-0.475897	0.324422	0.324422
STMN2	1367	Stathmin-2	7499.6	12972	11523	9143.8	9577.6	10237	20208	14023	15653	0.578138	0.888298	0.704887	0.738329	0.789161	1.55782	1.08102	1.20668	0.796121	0.65036	1.06356	1.14732	0.537214	0.663501	0.630397	1.14732	-0.328941	-0.62069	0.0889013	0.198269	-0.896431	-0.59183	-0.665667	0.198269
UBE2M	774	NEDD8-conjugating enzyme Ubc12	962.96	11088	6794.2	9109.4	5008.4	4380.8	16871	12859	14003	0.086847	0.612753	0.821555	0.451696	0.395094	1.52155	1.15972	1.2629	0.549168	0.758002	0.650666	0.574406	0.524709	0.711806	0.659768	0.758002	-0.86468	-0.399726	-0.620011	-0.799856	-0.93041	-0.490445	-0.599968	-0.399726
IDH3B	108	Isocitrate dehydrogenase [NAD] subunit beta, mitochondrial	0	4235.2	10216	8966.3	5465.9	6376.8	28814	15438	27160	0	2.41216	2.11709	1.29059	1.50567	6.80346	3.64516	6.41292	2.16186	1.95332	1.85909	2.18901	2.34618	2.2373	3.35027	3.35027	1.11227	0.965928	0.894595	1.13028	1.23031	1.16176	1.74428	1.74428
DCPS	1384	m7GpppX diphosphatase	0	4409.1	7529.5	8944.5	5919.2	5706.3	31355	14669	14470	0	1.70772	2.02865	1.3425	1.29421	7.11143	3.32698	3.28185	1.53051	1.87172	1.93386	1.88158	2.45238	2.04201	1.71452	2.45238	0.614013	0.904362	0.951484	0.911948	1.29418	1.02999	0.777804	1.29418
TTC38	1140	Tetratricopeptide repeat protein 38	0	125600	5177.5	8925.9	8337.8	3821	13779	20854	13522	0	0.0412221	0.0710661	0.0663838	0.030422	0.109705	0.166035	0.107659	0.0369446	0.0655687	0.0956256	0.0442289	0.037832	0.101908	0.0562438	0.101908	-4.75849	-3.93085	-3.38646	-4.49887	-4.72425	-3.29466	-4.15216	-3.29466
QTRTD1	1564	Queuine tRNA-ribosyltransferase subunit QTRTD1	0	5137.4	5356.5	8886.5	7140.2	4708.3	10496	7587.7	6248.7	0	1.04265	1.72977	1.38985	0.916475	2.04306	1.47695	1.21632	0.934454	1.59596	2.00207	1.33242	0.704549	0.906513	0.635433	2.00207	-0.0978045	0.674422	1.00149	0.414044	-0.505227	-0.1416	-0.654188	1.00149
PFKP	907	ATP-dependent 6-phosphofructokinase, platelet type	0	8975.3	11962	8732.4	6892.5	5300.7	19102	22880	15969	0	1.33277	0.972937	0.767941	0.590588	2.12829	2.54922	1.77922	1.19447	0.897674	1.10622	0.858625	0.73394	1.56464	0.929506	1.56464	0.25637	-0.155737	0.145633	-0.219901	-0.446265	0.645831	-0.105463	0.645831
ATP2A2	387	Sarcoplasmic/endoplasmic reticulum calcium ATPase 2	0	45913	10136	8687.4	4086.8	6002	23964	21201	28695	0	0.220765	0.189214	0.0890118	0.130726	0.521944	0.461765	0.624986	0.197857	0.174577	0.128221	0.190055	0.179993	0.283418	0.326508	0.326508	-2.33747	-2.51806	-2.96329	-2.39551	-2.47399	-1.81899	-1.61481	-1.61481
SCFD1	1324	Sec1 family domain-containing protein 1	797.47	27460	7849.9	8584.8	6624.4	8540.2	10619	20622	13770	0.0290412	0.285867	0.312629	0.241238	0.311005	0.386708	0.750983	0.501457	0.256203	0.288445	0.347503	0.452154	0.133356	0.460933	0.261973	0.460933	-1.96464	-1.79363	-1.5249	-1.14511	-2.90664	-1.11737	-1.93251	-1.11737
TXNRD1	1106	Thioredoxin reductase 1, cytoplasmic	815.93	11169	10157	8534.1	2959.8	4117.6	16219	14761	11041	0.0730531	0.909392	0.764088	0.265001	0.368663	1.45214	1.3216	0.98854	0.815026	0.704981	0.381733	0.53598	0.500773	0.811164	0.516437	0.815026	-0.295082	-0.504344	-1.38936	-0.899748	-0.997772	-0.301934	-0.953334	-0.295082
CSNK1A1;CSNK1A1L	655	Casein kinase I isoform alpha;Casein kinase I isoform alpha-like	0	6326.7	5395.8	8462.1	5524.8	3778.2	25534	14013	15247	0	0.852862	1.33752	0.873251	0.597183	4.03591	2.2149	2.40995	0.764361	1.23406	1.25792	0.868214	1.39179	1.35944	1.25901	1.39179	-0.387673	0.303408	0.331035	-0.203878	0.476938	0.443017	0.332295	0.476938
TOMM40	211	Mitochondrial import receptor subunit TOM40 homolog	948.22	25159	13335	8282	6058.3	6328.5	24874	17784	22014	0.0376891	0.530029	0.329186	0.240801	0.25154	0.988672	0.706864	0.874995	0.475029	0.303722	0.346872	0.365701	0.340944	0.433854	0.457119	0.475029	-1.07391	-1.71918	-1.52752	-1.45126	-1.55239	-1.20472	-1.12936	-1.07391
CUL4B	993	Cullin-4B	0	10961	10478	8172.8	4257.7	4425.4	19630	14051	14831	0	0.955935	0.745625	0.388441	0.403741	1.79089	1.28191	1.35307	0.856739	0.687946	0.559548	0.586977	0.617591	0.7868	0.706877	0.856739	-0.223073	-0.539632	-0.837667	-0.768623	-0.695276	-0.345931	-0.500469	-0.223073
NAMPT	625	Nicotinamide phosphoribosyltransferase	1001.4	16336	15689	8168.1	5552	5439.6	41103	24887	45708	0.0613002	0.960394	0.500006	0.339863	0.332982	2.5161	1.52345	2.79799	0.860736	0.461327	0.489571	0.484106	0.867678	0.935049	1.46174	1.46174	-0.216358	-1.11614	-1.03041	-1.04661	-0.204768	-0.0968865	0.547687	0.547687
ACAT2	1506	Acetyl-CoA acetyltransferase, cytosolic	0	29338	10421	8149.6	4673.5	4042.9	55017	17534	37519	0	0.355205	0.277783	0.159299	0.137804	1.87528	0.597655	1.27885	0.318346	0.256295	0.229469	0.200346	0.646692	0.366824	0.668104	0.668104	-1.65133	-1.96412	-2.12363	-2.31943	-0.62885	-1.44684	-0.581854	-0.581854
G6PD	328	Glucose-6-phosphate 1-dehydrogenase	639.1	13796	13006	8149	10765	7486.7	19691	18886	21851	0.046325	0.942737	0.590678	0.780299	0.542672	1.4273	1.36895	1.58386	0.844911	0.544986	1.12402	0.788962	0.492204	0.840222	0.82745	1.12402	-0.243129	-0.87571	0.168664	-0.341972	-1.02267	-0.251157	-0.273256	0.168664
PYCR2	1383	Pyrroline-5-carboxylate reductase 2	733.82	3614.7	8402.1	8015.1	4764.5	3422.1	7505	7882.5	7366.4	0.20301	2.32443	2.21736	1.31809	0.946718	2.07624	2.18068	2.0379	2.08322	2.04583	1.8987	1.37638	0.715994	1.33844	1.06465	2.08322	1.05882	1.03269	0.925015	0.460883	-0.48198	0.420553	0.0903785	1.05882
SPTBN2	54	Spectrin beta chain, non-erythrocytic 2	710.91	8130.1	10477	7971.4	5726.7	5367.8	19776	10497	14385	0.0874417	1.28867	0.98048	0.704382	0.660238	2.43244	1.29113	1.76935	1.15494	0.904633	1.01466	0.959886	0.838829	0.792459	0.924352	1.15494	0.207824	-0.144595	0.020997	-0.0590656	-0.253551	-0.335592	-0.113485	0.207824
KDELR1	458	ER lumen protein-retaining receptor 1	0	54699	18208	7944.8	5640.7	5888.9	7864.8	16478	42814	0	0.332876	0.145246	0.103123	0.10766	0.143783	0.301249	0.78272	0.298334	0.13401	0.148548	0.156521	0.0495837	0.184898	0.408912	0.408912	-1.745	-2.89959	-2.751	-2.67557	-4.33399	-2.4352	-1.29014	-1.29014
RPL15	786	60S ribosomal protein L15	6796.5	6841.8	7048.6	7898	5002.1	6613.6	49159	14942	31205	0.993379	1.03023	1.15437	0.731109	0.966646	7.1851	2.18393	4.56093	0.923321	1.06508	1.05316	1.40536	2.47779	1.34044	2.38274	2.47779	-0.115096	0.0909565	0.0747241	0.490936	1.30905	0.422701	1.25262	1.30905
CNPY2	1742	Protein canopy homolog 2	3645.1	7251.2	5962.2	7807.7	6523	5821.8	13151	11030	13131	0.502689	0.822236	1.07675	0.899575	0.802874	1.81363	1.52113	1.81087	0.736914	0.993453	1.29583	1.16726	0.625432	0.933626	0.946044	1.29583	-0.440432	-0.00947705	0.373882	0.223122	-0.677076	-0.099083	-0.0800202	0.373882
HIBCH	1173	3-hydroxyisobutyryl-CoA hydrolase, mitochondrial	0	2985	9068.6	7796.9	3648.7	5126.3	11433	7763.4	7487.9	0	3.03806	2.61203	1.22235	1.71735	3.83015	2.6008	2.50851	2.7228	2.40997	1.76078	2.49677	1.32083	1.5963	1.31051	2.7228	1.44509	1.26901	0.816218	1.32006	0.401445	0.674734	0.390125	1.44509
COASY	963	Bifunctional coenzyme A synthase;Phosphopantetheine adenylyltransferase;Dephospho-CoA kinase	0	4834.3	8720.1	7733.5	4490.8	2421.3	16688	8508.6	13276	0	1.8038	1.59971	0.928945	0.500858	3.452	1.76005	2.74621	1.61662	1.47597	1.33814	0.728172	1.19042	1.08027	1.43469	1.61662	0.692981	0.56166	0.420232	-0.457649	0.251476	0.111391	0.520736	0.692981
RPS8	802	40S ribosomal protein S8	3195.7	9973.5	5747.3	7704	5142.4	5942	167240	22569	63555	0.320419	0.576257	0.772447	0.515606	0.595779	16.7684	2.2629	6.37239	0.51646	0.712693	0.742729	0.866172	5.78261	1.3889	3.32909	5.78261	-0.953272	-0.488647	-0.429092	-0.207275	2.53172	0.473947	1.73513	2.53172
ZPR1	142	Zinc finger protein ZPR1	709.88	21696	10159	7682.7	6031.7	7351	15603	11878	10781	0.0327194	0.468243	0.354107	0.27801	0.338818	0.719165	0.547474	0.496912	0.419654	0.326714	0.400472	0.49259	0.248004	0.336025	0.259599	0.49259	-1.25273	-1.6139	-1.32023	-1.02154	-2.01156	-1.57336	-1.94564	-1.02154
AP3B1	13	AP-3 complex subunit beta-1	0	9655.5	6637.8	7630.4	3504.8	2743.3	16874	12109	12031	0	0.687463	0.790265	0.362985	0.284118	1.7476	1.2541	1.24603	0.616126	0.729132	0.522878	0.413064	0.602663	0.769734	0.650954	0.769734	-0.698702	-0.455747	-0.935453	-1.27556	-0.730578	-0.377567	-0.619372	-0.377567
BABAM1	1629	BRISC and BRCA1-A complex member 1	828.22	12584	10296	7601.7	8062.5	18070	10073	20116	14242	0.0658153	0.818182	0.604077	0.640695	1.43595	0.800461	1.59854	1.13175	0.73328	0.557347	0.922918	2.08765	0.276039	0.981139	0.591256	2.08765	-0.447563	-0.843351	-0.115725	1.06188	-1.85705	-0.0274712	-0.758144	1.06188
44806	1042	Septin-2	1148.5	12510	10811	7550.5	7562.4	5182.7	18434	14792	16967	0.0918066	0.864189	0.603557	0.604508	0.414285	1.47354	1.18241	1.35627	0.774513	0.556868	0.870792	0.602307	0.508152	0.725733	0.708551	0.870792	-0.368639	-0.844593	-0.1996	-0.731429	-0.976669	-0.462489	-0.497056	-0.1996
PEF1	1668	Peflin	0	9261.8	16502	7517.2	6168.8	5073.5	62179	13863	51476	0	1.78173	0.811635	0.666048	0.547788	6.71349	1.49679	5.55788	1.59684	0.74885	0.959439	0.7964	2.31515	0.918691	2.90357	2.90357	0.67522	-0.417252	-0.0597366	-0.328435	1.21111	-0.122349	1.53783	1.53783
NUP98	720	Nuclear pore complex protein Nup98-Nup96;Nuclear pore complex protein Nup98;Nuclear pore complex protein Nup96	0	11938	9803.4	7489.4	5434	5083.3	12927	10799	12236	0	0.821193	0.627358	0.455185	0.425808	1.08284	0.90459	1.02496	0.735979	0.578828	0.655693	0.619061	0.37342	0.555213	0.535466	0.735979	-0.442264	-0.788794	-0.608909	-0.691847	-1.42113	-0.848888	-0.901134	-0.442264
ACTR1A	778	Alpha-centractin	0	15352	7590.3	7479.7	4417.7	5267.5	14814	16185	11196	0	0.494418	0.487213	0.287761	0.343115	0.964956	1.05426	0.729286	0.443113	0.449524	0.414518	0.498837	0.332766	0.647076	0.380997	0.647076	-1.17425	-1.15353	-1.27049	-1.00336	-1.58742	-0.627993	-1.39215	-0.627993
MRPS31	1346	28S ribosomal protein S31, mitochondrial	0	1716.1	7475.4	7394.5	3891.3	3814.8	19971	10862	16357	0	4.35604	4.3089	2.26753	2.22295	11.6374	6.32947	9.5315	3.90402	3.97558	3.26636	3.23183	4.01318	3.88485	4.97949	4.97949	1.96496	1.99116	1.70768	1.69235	2.00474	1.95786	2.316	2.316
SLC25A11	916	Mitochondrial 2-oxoglutarate/malate carrier protein	1152.8	11348	6212.8	7359.9	4848.8	2866.7	10914	10057	9976.6	0.101586	0.54748	0.648564	0.427282	0.252617	0.961755	0.886235	0.879151	0.490669	0.598393	0.615499	0.367267	0.331662	0.543947	0.45929	0.615499	-1.02718	-0.740835	-0.700172	-1.4451	-1.59221	-0.878462	-1.12252	-0.700172
PAPOLA;PAPOLB	693	Poly(A) polymerase alpha;Poly(A) polymerase beta	0	5320.4	4657.4	7331.6	3935.7	2187.6	24194	6447.9	7345.8	0	0.875385	1.37802	0.739738	0.411172	4.5474	1.21192	1.38069	0.784548	1.27142	1.06559	0.597782	1.56817	0.743843	0.721304	1.56817	-0.350067	0.346438	0.0916516	-0.742309	0.649086	-0.426929	-0.47132	0.649086
ENAH	1283	Protein enabled homolog	0	10445	7946.8	7328.1	1549.5	4598.2	10987	14818	9498	0	0.760823	0.701589	0.148348	0.44023	1.05189	1.41867	0.909335	0.681874	0.647317	0.213695	0.640027	0.362745	0.87074	0.475059	0.87074	-0.552423	-0.627456	-2.22637	-0.643795	-1.46297	-0.199686	-1.07382	-0.199686
CAT	225	Catalase	0	12205	11293	7300.6	5413.3	20621	10717	21503	10234	0	0.925277	0.598165	0.443531	1.68955	0.878083	1.76182	0.838509	0.829262	0.551893	0.638905	2.45635	0.302807	1.08136	0.438058	2.45635	-0.2701	-0.85754	-0.646326	1.29652	-1.72353	0.112842	-1.19081	1.29652
SH3GL1;SH3GL2	1467	Endophilin-A2;Endophilin-A1	1523.3	11225	8807.1	7205.7	4379.9	5091.1	33957	18042	27411	0.135706	0.784597	0.641933	0.390192	0.45355	3.02512	1.60731	2.44196	0.70318	0.592275	0.56207	0.659393	1.04322	0.98652	1.27574	1.27574	-0.508033	-0.75566	-0.83118	-0.60079	0.0610369	-0.0195803	0.351334	0.351334
PML	507	Protein PML	0	17546	6765.7	7164.2	5559.5	2793.1	9419.1	9163.7	5142.1	0	0.385598	0.40831	0.316853	0.159187	0.536823	0.522267	0.293064	0.345585	0.376724	0.456425	0.231434	0.185124	0.320553	0.153104	0.456425	-1.53289	-1.40842	-1.13155	-2.11133	-2.43344	-1.64136	-2.70742	-1.13155
TECR	1641	Very-long-chain enoyl-CoA reductase	0	20321	7711.9	7125.8	6351.2	5235.1	9989.1	9264.7	5650.7	0	0.379504	0.350662	0.312544	0.25762	0.491565	0.455918	0.278072	0.340123	0.323536	0.450218	0.374541	0.169517	0.27983	0.145272	0.450218	-1.55587	-1.628	-1.1513	-1.41681	-2.5605	-1.83738	-2.78318	-1.1513
DFFA	19	DNA fragmentation factor subunit alpha	0	5336.6	5893.7	7064.3	5780.5	4948	20987	11707	16665	0	1.10439	1.32375	1.08318	0.927182	3.93265	2.19372	3.12277	0.989791	1.22135	1.56032	1.34798	1.35618	1.34644	1.63141	1.63141	-0.0148039	0.288471	0.64184	0.430801	0.439547	0.429155	0.706123	0.706123
RCC2	1654	Protein RCC2	0	9490.3	7090.6	7051.1	7358.3	4523.2	3932.5	5874.3	5015.1	0	0.747142	0.74298	0.77535	0.476613	0.41437	0.618979	0.528445	0.669612	0.685505	1.11689	0.692923	0.142896	0.379913	0.276073	1.11689	-0.578603	-0.54476	0.159485	-0.529233	-2.80696	-1.39626	-1.85688	0.159485
DUT	549	Deoxyuridine 5-triphosphate nucleotidohydrolase, mitochondrial	1361.2	6237	10050	7045.8	4326.5	7603.2	39764	25163	17354	0.218246	1.61135	1.12968	0.693683	1.21905	6.3755	4.03447	2.78243	1.44414	1.04229	0.999248	1.77231	2.1986	2.47625	1.45361	2.47625	0.530215	0.0597564	-0.00108576	0.825631	1.13658	1.30816	0.539639	1.30816
GET4	1208	Golgi to ER traffic protein 4 homolog	0	14313	4824.4	7027.9	5121.2	4485.3	17053	13673	15428	0	0.337064	0.491015	0.357801	0.313372	1.19143	0.955285	1.0779	0.302088	0.453032	0.51541	0.455596	0.410867	0.586328	0.563122	0.586328	-1.72696	-1.14232	-0.956206	-1.13417	-1.28326	-0.77022	-0.82848	-0.77022
FMR1	929	Fragile X mental retardation protein 1	0	10707	8941	6978	3971.3	4232.4	18534	14418	12904	0	0.835061	0.651723	0.370907	0.395293	1.73102	1.3466	1.20519	0.748408	0.601308	0.53429	0.574696	0.596942	0.826503	0.629622	0.826503	-0.418103	-0.733824	-0.904305	-0.79913	-0.744337	-0.274907	-0.667441	-0.274907
SUGP2	1250	SURP and G-patch domain-containing protein 2	0	7089	6776	6908.1	5211.4	5777.5	10891	9425.8	7056.1	0	0.955847	0.974482	0.735139	0.814995	1.53632	1.32964	0.995359	0.85666	0.899099	1.05897	1.18488	0.529802	0.816095	0.52	1.18488	-0.223205	-0.153448	0.082655	0.24474	-0.916474	-0.293191	-0.943416	0.24474
PEPD	344	Xaa-Pro dipeptidase	1312.2	10396	6265.2	6805.1	7070	4686.5	13787	12888	9766.5	0.126222	0.602655	0.654588	0.680069	0.450798	1.32618	1.23971	0.939448	0.540118	0.603952	0.979637	0.655392	0.457335	0.760898	0.490791	0.979637	-0.888653	-0.727495	-0.0296803	-0.609569	-1.12868	-0.394224	-1.02682	-0.0296803
POLA1	301	DNA polymerase alpha catalytic subunit	665.04	5508.4	6180.2	6675.4	5011	4365.2	20690	9866.2	13628	0.120732	1.12196	1.21186	0.909702	0.792462	3.75608	1.79112	2.47404	1.00554	1.11811	1.31042	1.15212	1.29529	1.09934	1.2925	1.31042	0.00796351	0.161066	0.390031	0.204291	0.373272	0.136637	0.370163	0.390031
UBAP2L	1010	Ubiquitin-associated protein 2-like	0	11280	9216	6668.7	2501.8	1992.8	18961	14401	12134	0	0.817021	0.591197	0.221791	0.176667	1.68094	1.27668	1.07571	0.73224	0.545464	0.319489	0.256847	0.579673	0.783594	0.561977	0.783594	-0.449611	-0.874445	-1.64616	-1.96102	-0.786689	-0.351822	-0.831417	-0.351822
GPD2	623	Glycerol-3-phosphate dehydrogenase, mitochondrial	0	12858	6572	6639.5	6210.6	3805.4	12975	11113	12183	0	0.511121	0.516371	0.483014	0.295956	1.0091	0.864287	0.947503	0.458083	0.476426	0.695781	0.430275	0.347989	0.530475	0.494999	0.695781	-1.12632	-1.06967	-0.523296	-1.21667	-1.52289	-0.914642	-1.0145	-0.523296
FAM208A	1700	Protein FAM208A	0	4967.7	5810.7	6635.7	6679.3	4964.1	12711	8874.4	9593.1	0	1.1697	1.33577	1.34455	0.999275	2.55873	1.78642	1.93109	1.04832	1.23244	1.93681	1.45279	0.882379	1.09646	1.00885	1.93681	0.0680772	0.301516	0.953685	0.538831	-0.180529	0.132847	0.0127138	0.953685
B4GAT1	91	Beta-1,4-glucuronyltransferase 1	779.02	28711	6522.5	6582	3465.9	3732.3	8598	9415.7	8384.1	0.0271332	0.227178	0.22925	0.120717	0.129995	0.299467	0.327947	0.292017	0.203604	0.211516	0.173892	0.188994	0.103271	0.201285	0.152557	0.211516	-2.29616	-2.24116	-2.52374	-2.40359	-3.27549	-2.31269	-2.71258	-2.24116
LARP1	1186	La-related protein 1	639.2	7866.2	7432	6550.5	4291.8	2131.6	13732	9679.3	9278.3	0.0812591	0.944802	0.83274	0.5456	0.270982	1.7457	1.23049	1.17951	0.846761	0.768322	0.785935	0.393967	0.602005	0.755242	0.616208	0.846761	-0.239973	-0.380217	-0.347518	-1.34385	-0.732154	-0.404988	-0.698512	-0.239973
SLC25A10	1669	Mitochondrial dicarboxylate carrier	658.81	50197	4412.6	6478.9	4261.1	2559.8	5042.9	11179	5323.1	0.0131245	0.0879057	0.129069	0.0848875	0.0509951	0.100462	0.222703	0.106044	0.0787838	0.119085	0.12228	0.0741391	0.0346444	0.136689	0.0554001	0.136689	-3.66596	-3.06994	-3.03174	-3.75362	-4.85123	-2.87103	-4.17397	-2.87103
NARS	105	Asparagine--tRNA ligase, cytoplasmic	1548.6	14523	12564	6407	4767.2	4046.5	25735	21995	24617	0.106631	0.865111	0.441162	0.328252	0.278627	1.77202	1.51449	1.69504	0.775339	0.407035	0.472845	0.405081	0.611081	0.929555	0.885528	0.929555	-0.3671	-1.29677	-1.08056	-1.30372	-0.710564	-0.105388	-0.17539	-0.105388
TGM2	434	Protein-glutamine gamma-glutamyltransferase 2	0	3335.4	14695	6401.3	3078.1	967.89	4333.1	5921.9	18193	0	4.40577	1.9192	0.922858	0.290187	1.29912	1.77547	5.45452	3.94859	1.77074	1.32937	0.421888	0.448004	1.08973	2.84957	3.94859	1.98134	0.82435	0.410746	-1.24507	-1.15842	0.123976	1.51075	1.98134
DHCR24	1067	Delta(24)-sterol reductase	722.72	19661	11648	6307.1	3697.6	4721.8	17943	12371	29976	0.0367591	0.592442	0.320792	0.188068	0.240161	0.912619	0.629215	1.52464	0.530965	0.295977	0.270911	0.349157	0.314717	0.386195	0.796511	0.796511	-0.913311	-1.75644	-1.88411	-1.51805	-1.66787	-1.3726	-0.328234	-0.328234
NUP88	1443	Nuclear pore complex protein Nup88	0	6341.7	5385	6290.5	3265.1	3212.5	10834	9051.9	10751	0	0.849141	0.991926	0.514862	0.506568	1.70837	1.42736	1.69529	0.761027	0.915194	0.741657	0.736472	0.589134	0.876075	0.885659	0.915194	-0.39398	-0.12785	-0.431176	-0.441297	-0.763332	-0.190873	-0.175176	-0.12785
SMARCB1	952	SWI/SNF-related matrix-associated actin-dependent regulator of chromatin subfamily B member 1	0	7894.5	5933.7	6238.1	4441	2081.4	6216.4	7522.5	7717.8	0	0.751625	0.790183	0.562544	0.263652	0.787434	0.952879	0.977617	0.67363	0.729057	0.810342	0.38331	0.271547	0.584851	0.510731	0.810342	-0.569973	-0.455896	-0.303397	-1.38342	-1.88073	-0.77386	-0.969364	-0.303397
CDK2;CDK3	464	Cyclin-dependent kinase 2;Cyclin-dependent kinase 3	0	99135	5362.5	6233.6	4503.9	2870.9	11067	13116	5275.5	0	0.0540929	0.0628799	0.045432	0.0289595	0.111636	0.132304	0.0532153	0.0484798	0.0580157	0.0654446	0.0421027	0.0384976	0.0812048	0.027801	0.0812048	-4.36647	-4.10741	-3.93358	-4.56994	-4.69909	-3.62229	-5.16872	-3.62229
NIPSNAP3A	1673	Protein NipSnap homolog 3A	0	5708.8	13914	6217.6	2796	5214.8	18559	8390.2	29771	0	2.43729	1.08913	0.48977	0.913467	3.25095	1.4697	5.21493	2.18438	1.00487	0.705512	1.32804	1.12109	0.902059	2.72441	2.72441	1.12722	0.00701538	-0.503257	0.409301	0.164903	-0.148706	1.44594	1.44594
MRPS30	1587	28S ribosomal protein S30, mitochondrial	0	1833	4289.7	6193.4	3579.6	2207.3	7921.5	4540.3	7058.2	0	2.34026	3.37883	1.95286	1.2042	4.3216	2.47698	3.85063	2.09742	3.11746	2.81309	1.75073	1.49031	1.5203	2.01166	3.11746	1.06861	1.64037	1.49216	0.807953	0.57561	0.604357	1.00839	1.64037
MTR	1451	Methionine synthase	0	14341	9579.1	6179.6	6243.2	6512.1	15787	11257	12305	0	0.667952	0.430904	0.435339	0.45409	1.10083	0.784952	0.858029	0.59864	0.397571	0.627105	0.660177	0.379622	0.481782	0.448256	0.660177	-0.74024	-1.33072	-0.673222	-0.599074	-1.39737	-1.05355	-1.15761	-0.599074
XPO6	1425	Exportin-6	0	11732	6212.4	6157.4	4864.8	3521.5	9848.8	10145	5479.6	0	0.529526	0.524838	0.414661	0.300162	0.839482	0.864729	0.467064	0.474578	0.484238	0.597317	0.43639	0.289496	0.530747	0.244006	0.597317	-1.07528	-1.04621	-0.74343	-1.19631	-1.78839	-0.913904	-2.03501	-0.74343
PUS1	1796	tRNA pseudouridine synthase A, mitochondrial	836.41	3396.4	7543	6139.6	3409.7	3342.7	14725	7793.7	18449	0.246264	2.22088	1.80768	1.00392	0.984189	4.33547	2.29469	5.43193	1.99042	1.66784	1.44614	1.43086	1.49509	1.40842	2.83777	2.83777	0.993075	0.737983	0.532205	0.516884	0.580233	0.494078	1.50476	1.50476
PTGES3	1058	Prostaglandin E synthase 3	0	9490.4	9768.4	6089.2	4555.3	3984.2	112140	36243	51277	0	1.02929	0.641617	0.47999	0.419814	11.8162	3.81891	5.40304	0.922485	0.591984	0.691424	0.610345	4.07481	2.34394	2.82268	4.07481	-0.116403	-0.756371	-0.532357	-0.712302	2.02673	1.22894	1.49707	2.02673
ATP5O	648	ATP synthase subunit O, mitochondrial	703.83	2196.8	6651.6	6043.8	2801.4	2486.7	10699	4687.3	10171	0.320389	3.02786	2.75118	1.27522	1.13196	4.87027	2.13369	4.62992	2.71366	2.53836	1.83695	1.6457	1.67951	1.3096	2.41878	2.71366	1.44024	1.3439	0.877311	0.718706	0.748044	0.389129	1.27428	1.44024
CSTF3	960	Cleavage stimulation factor subunit 3	0	6475.9	5131.4	6009.1	1640.9	2746.3	14782	10112	7946.3	0	0.792384	0.927917	0.253386	0.42408	2.28262	1.56148	1.22706	0.71016	0.856137	0.365001	0.616548	0.787162	0.958395	0.641045	0.958395	-0.493785	-0.224087	-1.45403	-0.697715	-0.345268	-0.0613084	-0.641503	-0.0613084
GRWD1	1473	Glutamate-rich WD repeat-containing protein 1	0	8126.8	4327	5997.2	4671	3852.5	6399	5764.1	7163.4	0	0.532436	0.737953	0.574765	0.474049	0.787395	0.709271	0.881454	0.477186	0.680868	0.827947	0.689195	0.271534	0.435331	0.460493	0.827947	-1.06738	-0.554553	-0.27239	-0.537016	-1.8808	-1.19982	-1.11875	-0.27239
ARL6IP5	168	PRA1 family protein 3	1104	14439	5738.3	5962.4	6211	4586	10810	7389.8	6594.6	0.0764596	0.397417	0.412937	0.430154	0.317612	0.748667	0.511794	0.456721	0.356177	0.380994	0.619636	0.46176	0.258178	0.314125	0.238602	0.619636	-1.48933	-1.39216	-0.690507	-1.11479	-1.95356	-1.67059	-2.06732	-0.690507
CTNNB1	559	Catenin beta-1	0	7841.7	5129.1	5938.4	3938.9	2987.3	7766.5	9386.5	6533.8	0	0.65408	0.757285	0.502302	0.380951	0.99041	1.197	0.833212	0.586207	0.698704	0.723564	0.553844	0.341544	0.734685	0.435291	0.734685	-0.770517	-0.517247	-0.466808	-0.852448	-1.54986	-0.444803	-1.19995	-0.444803
SNRPD1	815	Small nuclear ribonucleoprotein Sm D1	4687.6	7477.2	8737.4	5875.5	4076.3	5960.3	14128	8555.5	11077	0.626919	1.16854	0.785789	0.545164	0.79713	1.88948	1.14421	1.48144	1.04728	0.725003	0.785307	1.15891	0.651587	0.702286	0.773939	1.15891	0.0666492	-0.463941	-0.348672	0.212763	-0.617969	-0.50987	-0.369708	0.212763
SUPT6H	1200	Transcription elongation factor SPT6	669.45	7935	60271	5790.8	2885.5	3230.9	3052	7932.3	105310	0.0843667	7.59559	0.729779	0.363642	0.407171	0.384625	0.99966	13.2716	6.80741	0.673326	0.523825	0.591964	0.132638	0.613564	6.9334	6.9334	2.76711	-0.570622	-0.932843	-0.756418	-2.91443	-0.704715	2.79356	2.79356
HECTD1	1710	E3 ubiquitin-protein ligase HECTD1	0	7653.9	7611.5	5752.7	3902.3	6855.7	14889	11327	11700	0	0.99446	0.751604	0.509845	0.895713	1.94528	1.4799	1.52863	0.891267	0.693462	0.734429	1.30223	0.670832	0.908321	0.798595	1.30223	-0.166071	-0.528111	-0.445304	0.380986	-0.575977	-0.138725	-0.324464	0.380986
FAH	388	Fumarylacetoacetase	0	22009	80653	5738.7	2378.5	59924	8653.3	205450	151830	0	3.66455	0.260743	0.108069	2.7227	0.393171	9.33482	6.89854	3.28428	0.240573	0.155674	3.9584	0.135585	5.72945	3.60397	5.72945	1.71558	-2.05545	-2.6834	1.98492	-2.88273	2.5184	1.84959	2.5184
MRPL28	964	39S ribosomal protein L28, mitochondrial	650.74	1164.4	6407.7	5726.7	4505	7178.5	10061	6463.5	9232.7	0.558863	5.50301	4.91816	3.86895	6.16498	8.6405	5.55093	7.92915	4.93197	4.5377	5.5732	8.96294	2.97968	3.40701	4.14238	8.96294	2.30216	2.18196	2.47851	3.16397	1.57516	1.7685	2.05046	3.16397
DRG1	1740	Developmentally-regulated GTP-binding protein 1	0	10377	7493	5611.9	5890.2	2512.9	14031	9279.9	12486	0	0.722078	0.540802	0.567621	0.242161	1.35212	0.894276	1.20324	0.647149	0.498967	0.817656	0.352065	0.466281	0.548882	0.628601	0.817656	-0.627831	-1.00298	-0.290435	-1.50609	-1.10073	-0.865432	-0.669783	-0.290435
USP48	1226	Ubiquitin carboxyl-terminal hydrolase 48	0	5296.9	5726.6	5568.5	5034.3	4464.8	9241.7	5485	5968.2	0	1.08112	1.05128	0.950424	0.842908	1.74474	1.03551	1.12673	0.968936	0.969952	1.36908	1.22546	0.601674	0.635568	0.588634	1.36908	-0.0455261	-0.0440144	0.453209	0.293324	-0.732947	-0.653881	-0.764558	0.453209
DHX57	1174	Putative ATP-dependent RNA helicase DHX57	0	7392.8	5776.7	5508.7	2733.2	4390.5	13797	11741	9066	0	0.781395	0.745144	0.369711	0.593889	1.86628	1.58817	1.22633	0.700311	0.687502	0.532567	0.863424	0.643586	0.974773	0.640664	0.974773	-0.513932	-0.540564	-0.908964	-0.211859	-0.635795	-0.0368616	-0.64236	-0.0368616
TPP1	44	Tripeptidyl-peptidase 1	748.54	178770	5394.8	5496.1	3571.1	1993.9	8266.4	10197	7864.2	0.00418717	0.0301773	0.030744	0.0199759	0.0111534	0.0462404	0.0570398	0.0439906	0.0270459	0.0283657	0.0287753	0.0162154	0.015946	0.0350094	0.0229818	0.0350094	-5.20845	-5.13971	-5.11903	-5.94649	-5.97066	-4.83611	-5.44337	-4.83611
KIF23	910	Kinesin-like protein KIF23	0	6332.3	9429.9	5482.8	3729.4	3008.1	22643	14517	19986	0	1.48917	0.865847	0.588949	0.475041	3.57579	2.29253	3.1562	1.33465	0.798868	0.848379	0.690637	1.23311	1.40709	1.64888	1.64888	0.416456	-0.323972	-0.23722	-0.534001	0.302307	0.492718	0.721483	0.721483
RAD54B	1798	DNA repair and recombination protein RAD54B	0	4246.2	4032.7	5430.8	4693.4	1665.4	8850.4	6464.9	5951.1	0	0.94972	1.27898	1.10532	0.39221	2.08431	1.52251	1.40151	0.851169	1.18004	1.59221	0.570213	0.718776	0.934477	0.732184	1.59221	-0.232483	0.238838	0.671027	-0.810427	-0.476386	-0.0977684	-0.449721	0.671027
NCBP1	945	Nuclear cap-binding protein subunit 1	1616	7825.4	7552.9	5420.9	2541.9	3606.6	22224	12096	14564	0.206507	0.965177	0.692731	0.324827	0.460884	2.83998	1.54574	1.86112	0.865022	0.639144	0.467912	0.670055	0.97937	0.94873	0.972294	0.97937	-0.209191	-0.645787	-1.09569	-0.577648	-0.0300745	-0.0759305	-0.040535	-0.0300745
ZFR	1417	Zinc finger RNA-binding protein	0	4353.5	6746.2	5336	2997.5	2050.2	7188.9	8469.6	4757.9	0	1.5496	1.22568	0.688526	0.470931	1.65129	1.94547	1.09289	1.3888	1.13087	0.99182	0.684663	0.569449	1.19408	0.570953	1.3888	0.473843	0.177428	-0.0118499	-0.546534	-0.812361	0.255894	-0.808556	0.473843
TELO2	1779	Telomere length regulation protein TEL2 homolog	0	6739.2	4842.4	5310.8	2190.6	2126.1	8085.9	8011	7768.2	0	0.718542	0.788046	0.325053	0.315483	1.19983	1.18872	1.15269	0.64398	0.727086	0.468238	0.458664	0.413762	0.729602	0.602193	0.729602	-0.634912	-0.459803	-1.09469	-1.12449	-1.27313	-0.454819	-0.731702	-0.454819
PRKAG1	733	5-AMP-activated protein kinase subunit gamma-1	0	660.36	1043.9	5273.3	1265.8	1282.8	8394.2	3610.1	1236.6	0	1.5808	7.98549	1.91683	1.94258	12.7116	5.46687	1.87261	1.41677	7.36776	2.76119	2.82421	4.38359	3.35541	0.9783	7.36776	0.502602	2.88123	1.46529	1.49785	2.13211	1.74649	-0.031651	2.88123
COIL	589	Coilin	0	3629.5	4646.4	5238.1	3696.8	2514.7	8064	7096.7	4407.1	0	1.28018	1.4432	1.01854	0.69285	2.22179	1.95528	1.21424	1.14733	1.33156	1.46721	1.0073	0.766187	1.2001	0.634351	1.46721	0.198286	0.413118	0.553072	0.0104921	-0.384232	0.263153	-0.656646	0.553072
FECH	443	Ferrochelatase, mitochondrial	0	14348	8146.9	5176.3	2737.6	4409.6	8216.6	7860.2	9440.6	0	0.567807	0.360768	0.1908	0.307332	0.572665	0.547825	0.657973	0.508887	0.33286	0.274847	0.446814	0.197484	0.33624	0.343741	0.508887	-0.974583	-1.58701	-1.8633	-1.16225	-2.34019	-1.57244	-1.5406	-0.974583
CIRBP	1002	Cold-inducible RNA-binding protein	776.33	2898.7	3999.2	5155.9	3331.4	3760.3	10047	7466.5	9239	0.26782	1.37965	1.77869	1.14927	1.29724	3.46604	2.57581	3.18729	1.23649	1.6411	1.65552	1.88599	1.19526	1.58096	1.66512	1.88599	0.306249	0.714663	0.727289	0.915318	0.25733	0.660802	0.735625	0.915318
SEC13	746	Protein SEC13 homolog	0	130450	0	5130.9	3781.2	2994.8	19948	13510	11548	0	0	0.0393323	0.0289858	0.0229575	0.152917	0.103565	0.0885243	0	0.0362897	0.041754	0.0333767	0.0527335	0.0635651	0.0462473	0.0635651	#NUM!	-4.7843	-4.58194	-4.90502	-4.24514	-3.97562	-4.43449	-3.97562
VPS33A	1381	Vacuolar protein sorting-associated protein 33A	0	6315.7	3945.7	5062.8	2356.3	1516.9	5758.1	5806	3993.8	0	0.624745	0.801621	0.373086	0.240179	0.911712	0.919296	0.632361	0.559916	0.739611	0.537429	0.349184	0.314404	0.564239	0.330361	0.739611	-0.836718	-0.435162	-0.895853	-1.51794	-1.66931	-0.825622	-1.59789	-0.435162
DRG2	739	Developmentally-regulated GTP-binding protein 2	1453.7	4944	7768.6	5053	2071	2287	40018	13893	28201	0.294033	1.57132	1.02205	0.418892	0.462581	8.09426	2.81007	5.70409	1.40827	0.942985	0.603412	0.672522	2.79131	1.72475	2.97995	2.97995	0.493919	-0.0846935	-0.728785	-0.572346	1.48094	0.786383	1.57529	1.57529
USP10	1030	Ubiquitin carboxyl-terminal hydrolase 10	0	5105.2	4518.8	5037.1	2068.9	2370.5	15609	8217.2	12373	0	0.885137	0.986661	0.405253	0.46433	3.05747	1.60957	2.42361	0.793287	0.910336	0.583766	0.675066	1.05437	0.987913	1.26615	1.26615	-0.334084	-0.135529	-0.776537	-0.5669	0.0763821	-0.0175447	0.340451	0.340451
SPC24	1289	Kinetochore protein Spc24	0	2878.3	4294.7	5024.1	2386.5	2127.3	5637.9	8633.9	5817.8	0	1.4921	1.74551	0.829135	0.739082	1.95876	2.99965	2.02126	1.33726	1.61048	1.19437	1.07451	0.67548	1.8411	1.05596	1.8411	0.419284	0.687493	0.256245	0.103683	-0.566016	0.880571	0.0785515	0.880571
PRCP	620	Lysosomal Pro-X carboxypeptidase	0	63834	20.831	4899.9	2289.1	154.47	12174	17147	8727.9	0	0.000326331	0.07676	0.0358602	0.00241987	0.190713	0.268619	0.136728	0.000292468	0.0708221	0.0516565	0.00351812	0.0657676	0.164871	0.0714301	0.164871	-11.7394	-3.81966	-4.27491	-8.15098	-3.92648	-2.60059	-3.80732	-2.60059
POLD1	501	DNA polymerase delta catalytic subunit	0	7161.6	6391.5	4849.6	2232	3515.7	17726	10917	14610	0	0.892468	0.677167	0.311662	0.49091	2.47515	1.52438	2.04005	0.799858	0.624784	0.448948	0.713708	0.853555	0.935623	1.06577	1.06577	-0.322184	-0.678571	-1.15538	-0.486593	-0.228443	-0.0960015	0.0918971	0.0918971
HIBADH	537	3-hydroxyisobutyrate dehydrogenase, mitochondrial	0	734.09	5683.7	4845.9	3455	5072.7	9131.2	9127.6	8834.8	0	7.74251	6.60123	4.70651	6.91019	12.4388	12.4339	12.035	6.93908	6.09059	6.77971	10.0464	4.28953	7.63158	6.2874	10.0464	2.79474	2.60658	2.76122	3.3286	2.10082	2.93198	2.65246	3.3286
GSTZ1	99	Maleylacetoacetate isomerase	0	3200	2874.2	4831.3	2321.9	1564.4	7781.5	4511.2	6386.8	0	0.898187	1.50978	0.725594	0.488875	2.43172	1.40975	1.99588	0.804984	1.39299	1.04522	0.71075	0.83858	0.865266	1.04269	1.39299	-0.312968	0.478185	0.0638	-0.492586	-0.25398	-0.208785	0.0603161	0.478185
SKIV2L2	615	Superkiller viralicidic activity 2-like 2	0	6592.4	6985	4665.8	2469.5	3457.4	25749	11453	18033	0	1.05955	0.707754	0.374598	0.524452	3.90586	1.7373	2.73542	0.949605	0.653005	0.539607	0.762474	1.34694	1.06631	1.42905	1.42905	-0.0746004	-0.614834	-0.890019	-0.39124	0.429684	0.0926258	0.515058	0.515058
PWP2	1060	Periodic tryptophan protein 2 homolog	704.3	8207.2	6207.4	4652.5	3932.7	4393.1	9994.3	8955.9	7121.2	0.0858149	0.756336	0.56688	0.479177	0.535274	1.21775	1.09122	0.867677	0.677852	0.523028	0.690253	0.778207	0.419941	0.669764	0.453296	0.778207	-0.560958	-0.935039	-0.534804	-0.361774	-1.25174	-0.578276	-1.14148	-0.361774
PI4KA	616	Phosphatidylinositol 4-kinase alpha	0	3841.3	2850.1	4650.5	688.78	607.38	6167.8	4042.8	2736.6	0	0.741962	1.21066	0.179309	0.158118	1.60565	1.05246	0.712415	0.66497	1.11701	0.258294	0.22988	0.553711	0.645969	0.372183	1.11701	-0.588639	0.159636	-1.95291	-2.12105	-0.852795	-0.630464	-1.42592	0.159636
ZW10	84	Centromere/kinetochore protein zw10 homolog	0	4109.1	5351.5	4646.6	2324.3	2834.3	13234	9895	9934.3	0	1.30235	1.13081	0.565647	0.689762	3.22066	2.40807	2.41763	1.16721	1.04333	0.814812	1.00281	1.11065	1.47801	1.26303	1.47801	0.223064	0.0611981	-0.29546	0.0040466	0.151398	0.563653	0.336891	0.563653
MPST	467	3-mercaptopyruvate sulfurtransferase	906.89	3304	5093.3	4639.1	3189.3	2903.8	6766.1	9421.7	5794.6	0.274482	1.54156	1.40409	0.965285	0.878874	2.04785	2.8516	1.75381	1.38159	1.29547	1.39049	1.27775	0.706203	1.75024	0.916235	1.75024	0.46633	0.373476	0.475592	0.353605	-0.501846	0.80755	-0.12621	0.80755
REXO2	1762	Oligoribonuclease, mitochondrial	0	1286.1	2372.4	4567.1	1032.6	454.75	5296.7	2023.5	4395.4	0	1.84465	3.55112	0.802892	0.353588	4.11842	1.57336	3.41762	1.65323	3.27642	1.15656	0.514064	1.42024	0.965686	1.78545	3.27642	0.725288	1.71212	0.209845	-0.959981	0.506134	-0.0503741	0.836286	1.71212
TMLHE	1624	Trimethyllysine dioxygenase, mitochondrial	0	1343.6	6216.7	4549.2	3296.2	4404.7	9182.2	5739.1	12168	0	4.6269	3.38583	2.45326	3.27828	6.83403	4.27143	9.05627	4.14677	3.12391	3.53391	4.76612	2.35672	2.62169	4.73122	4.76612	2.05199	1.64335	1.82127	2.25282	1.23678	1.3905	2.24221	2.25282
SH3GLB1	1756	Endophilin-B1	0	13266	5037.8	4528.5	5511	3641.4	7026	6963.4	9339.8	0	0.379753	0.341361	0.415423	0.274491	0.529625	0.524906	0.70404	0.340346	0.314955	0.598415	0.399068	0.182641	0.322173	0.367808	0.598415	-1.55492	-1.66678	-0.740781	-1.32529	-2.45291	-1.63409	-1.44298	-0.740781
CNDP2	1416	Cytosolic non-specific dipeptidase	632	10256	7486.5	4516.2	3465.4	2861.4	6842.5	9447	7739	0.0616225	0.729963	0.440347	0.33789	0.278998	0.66717	0.921119	0.754583	0.654216	0.406283	0.486729	0.40562	0.230074	0.565358	0.394213	0.654216	-0.612162	-1.29944	-1.03881	-1.3018	-2.11983	-0.822764	-1.34295	-0.612162
PCNA	335	Proliferating cell nuclear antigen	0	9523.8	4759.7	4473.3	2500	2777	11152	9454	9597	0	0.499769	0.469697	0.2625	0.291585	1.17096	0.992671	1.00769	0.447909	0.433363	0.378131	0.423921	0.403807	0.609274	0.52644	0.609274	-1.15872	-1.20635	-1.40304	-1.23813	-1.30826	-0.714837	-0.925659	-0.714837
TOMM20	1066	Mitochondrial import receptor subunit TOM20 homolog	0	4899.7	3386.2	4459.7	3114.6	2003.6	5908.6	5462.7	4805.7	0	0.691104	0.910199	0.635672	0.408923	1.20591	1.1149	0.980815	0.619389	0.839789	0.915683	0.594512	0.415859	0.684298	0.512402	0.915683	-0.691083	-0.251902	-0.12708	-0.750222	-1.26583	-0.547303	-0.964652	-0.12708
FBXW11;BTRC	1701	F-box/WD repeat-containing protein 11;F-box/WD repeat-containing protein 1A	0	8472.1	5870.2	4450.3	4352.2	3926.9	8777	7753.6	7251.6	0	0.692886	0.525289	0.51371	0.46351	1.03599	0.915192	0.855939	0.620986	0.484654	0.739997	0.673873	0.357261	0.56172	0.447164	0.739997	-0.687367	-1.04497	-0.434409	-0.569452	-1.48495	-0.832077	-1.16113	-0.434409
STAG2	1274	Cohesin subunit SA-2	0	7259.6	8329.8	4449.9	3056.8	4844	24222	11559	15569	0	1.14742	0.612968	0.42107	0.667254	3.33655	1.59224	2.14461	1.02835	0.565551	0.60655	0.970087	1.15061	0.977271	1.1204	1.15061	0.0403351	-0.822272	-0.721302	-0.0438146	0.202399	-0.0331695	0.164009	0.202399
COX4I1	347	Cytochrome c oxidase subunit 4 isoform 1, mitochondrial	0	11079	7872.9	4439.9	3219.1	4150.7	21913	12191	19820	0	0.710615	0.400749	0.290559	0.374646	1.97789	1.10037	1.78897	0.636875	0.369749	0.418549	0.544678	0.682075	0.675377	0.934602	0.934602	-0.650917	-1.43538	-1.25653	-0.876525	-0.551997	-0.566235	-0.097576	-0.097576
GLDC	449	Glycine dehydrogenase (decarboxylating), mitochondrial	0	1205.9	5176.6	4434.3	2320.3	4047.6	15473	8470.4	8212	0	4.29273	3.67717	1.92412	3.3565	12.8311	7.02413	6.80985	3.84728	3.39272	2.77169	4.87984	4.42481	4.31122	3.55763	4.87984	1.94384	1.76244	1.47077	2.28683	2.14561	2.1081	1.83092	2.28683
SGPL1	201	Sphingosine-1-phosphate lyase 1	0	49803	3030.8	4412.6	3494.7	2743.3	5744.6	10376	6969.4	0	0.0608558	0.0886011	0.0701705	0.055083	0.115346	0.208341	0.139939	0.0545409	0.0817472	0.10108	0.0800824	0.0397773	0.127874	0.0731078	0.127874	-4.19652	-3.61269	-3.30643	-3.64237	-4.65191	-2.96721	-3.77383	-2.96721
FARSA	1739	Phenylalanine--tRNA ligase alpha subunit	0	7518.1	4981.8	4348.4	2893.3	2354.8	8175.6	8289.1	6143.9	0	0.662641	0.578391	0.384845	0.313217	1.08746	1.10255	0.817214	0.59388	0.533648	0.554367	0.455371	0.37501	0.676716	0.426933	0.676716	-0.751758	-0.906038	-0.851086	-1.13489	-1.415	-0.563377	-1.22792	-0.563377
COLGALT1	1286	Procollagen galactosyltransferase 1	0	4388.5	5554.4	4311.4	1786.5	5330	20560	10371	11060	0	1.26567	0.982431	0.407087	1.21454	4.68497	2.36322	2.52022	1.13433	0.906434	0.586407	1.76575	1.61562	1.45048	1.31663	1.76575	0.181846	-0.141726	-0.770026	0.820284	0.692084	0.536531	0.396846	0.820284
ANAPC7	1697	Anaphase-promoting complex subunit 7	0	4987.7	2600.6	4306.4	2639.6	1886	4537.2	4645	5916.9	0	0.521403	0.863404	0.529222	0.37813	0.909678	0.931291	1.1863	0.467297	0.796614	0.762342	0.549744	0.313703	0.571601	0.619751	0.796614	-1.09759	-0.328047	-0.391489	-0.863168	-1.67253	-0.80692	-0.690238	-0.328047
SPTLC1	71	Serine palmitoyltransferase 1	0	13070	5153.5	4215.3	2969.4	2079.9	4095.5	6582.3	6916.9	0	0.3943	0.322517	0.227192	0.159135	0.313351	0.503619	0.52922	0.353384	0.297568	0.327269	0.231359	0.108059	0.309107	0.276477	0.353384	-1.50069	-1.74871	-1.61145	-2.1118	-3.2101	-1.69382	-1.85477	-1.50069
SFXN1	1567	Sideroflexin-1	0	8733.2	2637.7	4127.5	2402.5	2003.2	10153	7604.4	7196.1	0	0.302031	0.472622	0.2751	0.229378	1.16258	0.870746	0.823993	0.27069	0.436061	0.39628	0.33348	0.400915	0.53444	0.430474	0.53444	-1.88529	-1.1974	-1.33541	-1.58433	-1.31863	-0.9039	-1.216	-0.9039
ATP6V1H	1687	V-type proton ATPase subunit H	0	10454	6923.2	4084	2937.4	4758	15025	12298	12986	0	0.662254	0.390664	0.280983	0.455137	1.43725	1.17639	1.2422	0.593533	0.360443	0.404756	0.6617	0.495636	0.722037	0.648958	0.722037	-0.752601	-1.47216	-1.30488	-0.595751	-1.01265	-0.469855	-0.623803	-0.469855
THNSL1	1256	Threonine synthase-like 1	0	895.6	5236.3	4064.7	1354.8	1392.8	14284	5290.2	12493	0	5.84669	4.53852	1.51273	1.55516	15.9491	5.90688	13.9493	5.23999	4.18744	2.17908	2.26096	5.50005	3.62548	7.28746	7.28746	2.38956	2.06607	1.12372	1.17694	2.45945	1.85817	2.86542	2.86542
EIF3E	763	Eukaryotic translation initiation factor 3 subunit E	0	9748.5	6166.2	4039.1	3953	2147.8	10595	8682.5	8253.4	0	0.632528	0.41433	0.405498	0.220321	1.08683	0.89065	0.846633	0.566892	0.382279	0.584119	0.320313	0.374795	0.546656	0.442302	0.584119	-0.818855	-1.3873	-0.775666	-1.64244	-1.41583	-0.871294	-1.1769	-0.775666
BCAS3	1559	Breast carcinoma-amplified sequence 3	0	4342.8	9209.9	3988.5	1248.7	4193.5	10036	13187	19149	0	2.12073	0.918417	0.287533	0.965621	2.31095	3.03652	4.40937	1.90066	0.847371	0.414191	1.40387	0.796933	1.86373	2.30356	2.30356	0.926503	-0.238934	-1.27163	0.489406	-0.32747	0.898195	1.20387	1.20387
GTPBP3	1372	tRNA modification GTPase GTPBP3, mitochondrial	0	2642.8	3435.5	3878.7	2115	1700.6	4137.8	3186.6	4392.8	0	1.29995	1.46765	0.800288	0.643484	1.56569	1.20577	1.66218	1.16505	1.35412	1.15281	0.935528	0.539928	0.740066	0.868362	1.35412	0.220396	0.437351	0.205157	-0.0961468	-0.88916	-0.434273	-0.203632	0.437351
IPO11	1688	Importin-11	0	7189.6	6239.5	3846.5	3018.9	3163	7862.4	5911.4	6160.7	0	0.867851	0.535009	0.419898	0.439941	1.09358	0.822215	0.856891	0.777795	0.493622	0.604862	0.639607	0.377122	0.504653	0.447661	0.777795	-0.362538	-1.01852	-0.725322	-0.644741	-1.4069	-0.986636	-1.15952	-0.362538
GEMIN5	1317	Gem-associated protein 5	0	5535.6	6119.1	3808.6	2241	2592.4	15688	7404.5	9477.9	0	1.10541	0.688019	0.404834	0.468314	2.83402	1.33761	1.71217	0.990702	0.634797	0.583162	0.680858	0.977313	0.820991	0.894481	0.990702	-0.0134769	-0.655634	-0.778031	-0.554575	-0.0331068	-0.284561	-0.160878	-0.0134769
PRDX2	545	Peroxiredoxin-2	0	4769.1	5383.7	3749.4	2585.9	3943.8	11695	6522.3	6082.4	0	1.12887	0.786186	0.54222	0.826948	2.45224	1.36762	1.27538	1.01173	0.725369	0.781066	1.20226	0.845658	0.839405	0.666288	1.20226	0.0168243	-0.463212	-0.356484	0.265746	-0.241854	-0.25256	-0.585782	0.265746
CAP1	904	Adenylyl cyclase-associated protein 1	0	5587.5	4492.6	3728.1	1888.6	3391.9	13650	9560.9	8135.7	0	0.804045	0.667221	0.338004	0.607051	2.44295	1.71112	1.45605	0.72061	0.615608	0.486894	0.882561	0.842454	1.05024	0.760678	1.05024	-0.472709	-0.699917	-1.03832	-0.180233	-0.247331	0.0707194	-0.394642	0.0707194
HMBS	284	Porphobilinogen deaminase	0	5007.1	3606.7	3668.4	3654.2	1950.8	7020.8	6524.4	4635.8	0	0.720317	0.73264	0.729804	0.389607	1.40217	1.30303	0.925845	0.645571	0.675965	1.05128	0.566429	0.483539	0.799764	0.483684	1.05128	-0.631353	-0.564979	0.0721464	-0.820033	-1.0483	-0.322354	-1.04786	0.0721464
NUP37	1303	Nucleoporin Nup37	0	13872	4059.2	3660.7	1316.2	1859.2	3335.5	4290.5	4044.4	0	0.292618	0.263891	0.0948818	0.134025	0.240448	0.309292	0.291551	0.262254	0.243478	0.136677	0.194853	0.0829188	0.189835	0.152314	0.262254	-1.93097	-2.03814	-2.87116	-2.35955	-3.59216	-2.39718	-2.71488	-1.93097
DDX1	1335	ATP-dependent RNA helicase DDX1	0	2207	2562.5	3656.9	1647.2	1221.1	4632.6	4545.6	3199.3	0	1.16108	1.65696	0.746353	0.553285	2.09905	2.05963	1.44961	1.0406	1.52878	1.07512	0.804392	0.723858	1.26414	0.757314	1.52878	0.0574087	0.61238	0.104495	-0.314029	-0.466221	0.33816	-0.401036	0.61238
PLCG1	411	1-phosphatidylinositol 4,5-bisphosphate phosphodiesterase gamma-1	0	4227.4	5738.9	3630.8	1858.2	3015.2	3987.5	4949.9	3647	0	1.35755	0.858873	0.439561	0.713252	0.943251	1.17091	0.862705	1.21668	0.792434	0.633186	1.03696	0.325281	0.718672	0.450698	1.21668	0.282947	-0.335638	-0.659299	0.0523596	-1.62024	-0.476595	-1.14977	0.282947
LAMP2	348	Lysosome-associated membrane glycoprotein 2	0	168470	0	3619.4	2323.4	586.1	4816.1	5124.8	3201.7	0	0	0.0214839	0.0137912	0.00347896	0.0285873	0.0304197	0.0190046	0	0.019822	0.0198661	0.00505788	0.00985834	0.0186708	0.00992846	0.0198661	#NUM!	-5.65675	-5.65354	-7.62725	-6.66444	-5.74308	-6.65422	-5.65354
SRP14	582	Signal recognition particle 14 kDa protein	0	3825.8	4355.5	3568.4	1449.2	2500.8	8316.8	3759.9	4205.7	0	1.13845	0.93272	0.378797	0.653667	2.17387	0.982775	1.0993	1.02032	0.860568	0.545655	0.950333	0.749661	0.6032	0.574301	1.02032	0.0290202	-0.216639	-0.873939	-0.0734952	-0.41569	-0.729291	-0.800121	0.0290202
NUP62	583	Nuclear pore glycoprotein p62	0	6179.1	5156	3532.6	6204.1	2684.6	7617.9	7076.1	6747.1	0	0.834426	0.571701	1.00405	0.434465	1.23285	1.14517	1.09192	0.747839	0.527477	1.44632	0.631645	0.425149	0.702872	0.570447	1.44632	-0.419201	-0.922821	0.532391	-0.662813	-1.23396	-0.508666	-0.809834	0.532391
PRKAR2A	358	cAMP-dependent protein kinase type II-alpha regulatory subunit	0	6567.8	7039.8	3486	2952.2	2954.7	11175	9841.1	7463.9	0	1.07187	0.530771	0.449496	0.449877	1.70148	1.49839	1.13644	0.96064	0.489713	0.647497	0.654052	0.586757	0.919668	0.593703	0.96064	-0.0579324	-1.02999	-0.627054	-0.612522	-0.769164	-0.120815	-0.752186	-0.0579324
SPR	563	Sepiapterin reductase	0	2861.3	4494.5	3340.2	1971.8	2178.3	3682.8	1932	4455	0	1.57079	1.16737	0.689127	0.761297	1.28711	0.675218	1.55698	1.40779	1.07707	0.992685	1.10681	0.44386	0.41443	0.813407	1.40779	0.493433	0.107109	-0.0105914	0.146408	-1.17182	-1.2708	-0.297951	0.493433
BTAF1	53	TATA-binding protein-associated factor 172	0	7265.5	1885.4	3331	2337.1	1224.6	5482.6	5830.4	4734.6	0	0.2595	0.458468	0.321671	0.16855	0.754607	0.802477	0.651655	0.232572	0.423003	0.463366	0.245046	0.260227	0.492539	0.340441	0.492539	-2.10425	-1.24126	-1.10978	-2.02887	-1.94216	-1.02169	-1.55452	-1.02169
UGGT1	1639	UDP-glucose:glycoprotein glucosyltransferase 1	0	3181.3	5561.5	3308.3	647.76	2793.4	5566.7	5571.1	10474	0	1.74818	1.03992	0.203615	0.878069	1.74982	1.7512	3.29236	1.56678	0.959476	0.293307	1.27658	0.603426	1.07484	1.72001	1.72001	0.647801	-0.0596813	-1.76952	0.352282	-0.728751	0.104122	0.782419	0.782419
GATAD2B;GATAD2A	1331	Transcriptional repressor p66-beta;Transcriptional repressor p66-alpha	0	5096.2	4243.1	3285.8	1767.2	2880.1	4964	6053.1	3134.1	0	0.832601	0.644755	0.346768	0.565147	0.974059	1.18777	0.614988	0.746203	0.594879	0.499518	0.821637	0.335905	0.729019	0.321285	0.821637	-0.42236	-0.749332	-1.00139	-0.283426	-1.57388	-0.455972	-1.63808	-0.283426
NPM3	157	Nucleoplasmin-3	0	3226.1	3664.8	3204.8	2083.9	1771.7	6686.6	3509	4661.2	0	1.13598	0.993398	0.64595	0.549177	2.07266	1.08769	1.44484	1.01811	0.916552	0.930489	0.79842	0.714757	0.667595	0.75482	1.01811	0.0258866	-0.125712	-0.103939	-0.32478	-0.484475	-0.582955	-0.405795	0.0258866
TRIM21	415	E3 ubiquitin-protein ligase TRIM21	0	7077.5	3151.3	3178	2985.7	3097.9	14290	8395.9	10165	0	0.445256	0.449029	0.421858	0.437711	2.01907	1.18628	1.43624	0.399053	0.414293	0.607685	0.636365	0.696279	0.728106	0.750328	0.750328	-1.32535	-1.27128	-0.718605	-0.652073	-0.522262	-0.457779	-0.414407	-0.414407
DNAJC10	1253	DnaJ homolog subfamily C member 10	0	2674.6	5676.6	3142.7	2535.3	2475.9	8010.3	5815	8439.9	0	2.12241	1.17502	0.947917	0.925709	2.99495	2.17416	3.15557	1.90217	1.08412	1.36547	1.34584	1.03281	1.33444	1.64855	1.90217	0.927647	0.116527	0.449399	0.428506	0.0465765	0.416232	0.721197	0.927647
DDX24	1527	ATP-dependent RNA helicase DDX24	0	1166.8	6118.9	3095	2128.1	12607	7411.7	16755	8182.5	0	5.24417	2.65255	1.82388	10.8048	6.35216	14.3598	7.01277	4.69999	2.44736	2.62729	15.7085	2.19055	8.81364	3.66364	15.7085	2.23266	1.29123	1.39357	3.97347	1.13129	3.13974	1.87328	3.97347
CHD4;CHD3	1035	Chromodomain-helicase-DNA-binding protein 4;Chromodomain-helicase-DNA-binding protein 3	0	1734.2	2483	3087.7	1252.4	1843.6	8881.9	6976	5323.8	0	1.43178	1.78048	0.722177	1.06308	5.12161	4.0226	3.06989	1.28321	1.64274	1.04029	1.54556	1.76619	2.46896	1.60379	2.46896	0.359757	0.716107	0.0569912	0.628132	0.820641	1.30391	0.681481	1.30391
BUB1B	121	Mitotic checkpoint serine/threonine-protein kinase BUB1 beta	0	7301.3	5591.9	3054.6	4897.7	2992.3	7565.6	6872.9	7248	0	0.765877	0.418364	0.670798	0.409831	1.0362	0.941326	0.9927	0.686403	0.386001	0.966283	0.595832	0.357334	0.57776	0.518611	0.966283	-0.542871	-1.37332	-0.0494829	-0.747022	-1.48466	-0.791458	-0.947276	-0.0494829
MYO18A	1343	Unconventional myosin-XVIIIa	0	3236.9	1849.1	3006	0	947.64	3925.6	2943.9	3364.8	0	0.571256	0.928666	0	0.292762	1.21277	0.909481	1.03951	0.511978	0.856828	0	0.425631	0.418223	0.558215	0.543067	0.856828	-0.965846	-0.222923	#NUM!	-1.23233	-1.25766	-0.841108	-0.880797	-0.222923
UBA3	1310	NEDD8-activating enzyme E1 catalytic subunit	0	3379.7	3455	2986.7	3023	1909.1	8030.1	5870.8	7234	0	1.02228	0.883717	0.894458	0.564873	2.37598	1.73708	2.14043	0.9162	0.815356	1.28846	0.821239	0.819358	1.06617	1.11821	1.28846	-0.126266	-0.294498	0.365652	-0.284126	-0.287434	0.0924378	0.161193	0.365652
GFM2	1370	Ribosome-releasing factor 2, mitochondrial	0	1683.7	3201.7	2953.8	962.79	776.96	1363	1631.1	1601.6	0	1.90159	1.75435	0.57183	0.46146	0.809527	0.968759	0.951238	1.70426	1.61864	0.823719	0.670893	0.279166	0.594598	0.49695	1.70426	0.769146	0.694782	-0.279776	-0.575846	-1.84081	-0.750014	-1.00883	0.769146
GATB	167	Glutamyl-tRNA(Gln) amidotransferase subunit B, mitochondrial	0	867.04	5315.3	2929.8	2281.5	1947.8	6329.6	5181.4	5973.1	0	6.1304	3.37908	2.63137	2.24649	7.30024	5.97596	6.88907	5.49426	3.11769	3.79047	3.26606	2.51749	3.66788	3.59902	5.49426	2.45792	1.64048	1.92238	1.70755	1.33199	1.87495	1.8476	2.45792
WIZ	208	Protein Wiz	0	825.74	1082.7	2905.5	1455.3	0	6331.9	0	1427.3	0	1.31119	3.51866	1.76242	0	7.66815	0	1.72851	1.17513	3.24647	2.53876	0	2.64437	0	0.903016	3.24647	0.232817	1.69887	1.34412	#NUM!	1.40292	#NUM!	-0.147176	1.69887
CDC123	161	Cell division cycle protein 123 homolog	796.8	1440.6	3088.7	2900.1	701.44	2084.7	5620	4994.1	8371.6	0.553103	2.14404	2.01312	0.486908	1.44711	3.90115	3.46668	5.81119	1.92155	1.85739	0.70139	2.10387	1.34531	2.12775	3.03591	3.03591	0.942273	0.893278	-0.511712	1.07305	0.427944	1.08933	1.60213	1.60213
DDRGK1	1408	DDRGK domain-containing protein 1	0	4758.1	3879.6	2874.5	2466.6	2346.6	3958.9	4467.9	4579.4	0	0.815367	0.604128	0.5184	0.49318	0.832034	0.939009	0.962443	0.730758	0.557394	0.746754	0.717009	0.286927	0.576338	0.502804	0.746754	-0.452534	-0.843229	-0.421296	-0.479937	-1.80124	-0.795013	-0.991932	-0.421296
PDXDC1	1181	Pyridoxal-dependent decarboxylase domain-containing protein 1	570.79	3782.7	1634.1	2852.1	2299.5	1237.3	4503.6	2933.4	4273.4	0.150895	0.431993	0.753985	0.607899	0.327094	1.19058	0.775478	1.12972	0.387166	0.69566	0.875677	0.475546	0.410572	0.475967	0.590195	0.875677	-1.36898	-0.523547	-0.19153	-1.07234	-1.28429	-1.07107	-0.760737	-0.19153
PPTC7	1307	Protein phosphatase PTC7 homolog	0	3502.5	2083.4	2824.5	1778.9	3487.3	8522.7	11279	8359.6	0	0.594832	0.806424	0.507894	0.99566	2.43332	3.22027	2.38675	0.533107	0.744042	0.73162	1.44754	0.839132	1.97651	1.2469	1.97651	-0.907502	-0.426544	-0.450834	0.533602	-0.253031	0.982958	0.318344	0.982958
TUBA1A;TUBA3E	1198	Tubulin alpha-1A chain;Tubulin alpha-3E chain	0	4641.6	2171.4	2812.7	1268.5	2262	5269.6	3856	4898	0	0.467813	0.605976	0.273289	0.487332	1.1353	0.830748	1.05524	0.419269	0.5591	0.393672	0.708507	0.391508	0.50989	0.551283	0.708507	-1.25405	-0.838821	-1.34493	-0.497147	-1.35289	-0.971741	-0.859135	-0.497147
CPNE1	1462	Copine-1	0	2860.7	1661.3	2678.2	1182.5	1943.2	2549.6	3368.9	4677.3	0	0.580732	0.936204	0.41336	0.679274	0.89125	1.17765	1.63502	0.52047	0.863783	0.595444	0.987562	0.307348	0.722808	0.854174	0.987562	-0.942112	-0.211259	-0.747962	-0.0180572	-1.70205	-0.468315	-0.227398	-0.0180572
UBE3C	1065	Ubiquitin-protein ligase E3C	0	5054.6	2494	2650.2	2535.8	2191.1	4866.2	3910.3	3751.4	0	0.493412	0.524314	0.501682	0.433486	0.962727	0.773612	0.742175	0.442211	0.483755	0.722671	0.630223	0.331997	0.474822	0.387731	0.722671	-1.17719	-1.04765	-0.46859	-0.666065	-1.59076	-1.07454	-1.36687	-0.46859
BCS1L	1737	Mitochondrial chaperone BCS1	0	2024.5	4444.2	2583.6	2183.7	2886.2	5869.1	3197.7	5158.1	0	2.19521	1.27617	1.07864	1.42564	2.89904	1.5795	2.54784	1.96742	1.17745	1.55377	2.07266	0.999735	0.969454	1.33105	2.07266	0.976301	0.235662	0.635775	1.05148	-0.000382999	-0.0447552	0.412569	1.05148
CPSF3L	1152	Integrator complex subunit 11	0	776.66	850.02	2583	573	1298.5	5055.6	4999.6	1845.6	0	1.09446	3.32578	0.737775	1.6719	6.50941	6.43731	2.37633	0.980886	3.06851	1.06276	2.43069	2.24477	3.95104	1.24145	3.95104	-0.0278431	1.61754	0.0878181	1.28137	1.16657	1.98223	0.31203	1.98223
SF1	1079	Splicing factor 1	0	4037.5	4027.4	2572.9	1157.4	2317.7	5905.6	6273	4652.2	0	0.997498	0.637251	0.286663	0.574043	1.46269	1.55368	1.15225	0.89399	0.587955	0.412936	0.834572	0.504409	0.953609	0.601963	0.953609	-0.16167	-0.766222	-1.27601	-0.260892	-0.987335	-0.0685308	-0.732254	-0.0685308
WDR75	1243	WD repeat-containing protein 75	0	2655.9	3284.7	2562.2	2442.2	3131.2	3109.7	3863.9	3770	0	1.23676	0.96472	0.919538	1.17896	1.17086	1.45484	1.41948	1.10842	0.890093	1.32459	1.71403	0.403773	0.892939	0.741572	1.71403	0.148504	-0.167973	0.405547	0.777391	-1.30838	-0.163367	-0.431342	0.777391
TTI1	78	TELO2-interacting protein 1 homolog	0	5714.8	1534.4	2554.9	1671	1707.3	3655.9	5109.5	3988.6	0	0.268496	0.447067	0.292399	0.298751	0.639725	0.894082	0.697942	0.240634	0.412484	0.421199	0.434338	0.22061	0.548763	0.364622	0.548763	-2.05509	-1.27759	-1.24743	-1.20311	-2.18043	-0.865745	-1.45553	-0.865745
MACF1	1724	Microtubule-actin cross-linking factor 1, isoforms 1/2/3/5	0	8207.9	1699.3	2450.3	1522.3	1054.3	3791.6	4760.1	2693.3	0	0.207032	0.298529	0.185468	0.128449	0.461945	0.579941	0.328135	0.185549	0.275436	0.267166	0.186746	0.159302	0.355952	0.171426	0.355952	-2.43013	-1.86021	-1.90419	-2.42085	-2.65016	-1.49025	-2.54434	-1.49025
STT3A	643	Dolichyl-diphosphooligosaccharide--protein glycosyltransferase subunit STT3A	0	9054	3092.6	2441.2	1132.2	648.7	2963.6	5035.9	2866.3	0	0.341573	0.269627	0.12505	0.0716479	0.327325	0.556207	0.316578	0.306128	0.248769	0.180134	0.104165	0.112878	0.341385	0.165388	0.341385	-1.70779	-2.00712	-2.47286	-3.26306	-3.14716	-1.55053	-2.59607	-1.55053
POLR1C	64	DNA-directed RNA polymerases I and III subunit RPAC1	0	2383.9	2051.5	2360.7	1617.7	1693.4	2775.6	1468.4	2497.9	0	0.860565	0.990268	0.678594	0.710349	1.16431	0.615965	1.04782	0.771265	0.913664	0.977512	1.03274	0.401513	0.378063	0.547407	1.03274	-0.374701	-0.130264	-0.0328135	0.0464756	-1.31648	-1.4033	-0.869313	0.0464756
BTF3	420	Transcription factor BTF3	1879.4	3096.9	2177.4	2349.7	2655.9	2766.1	4099.3	2800.6	2189	0.606865	0.70309	0.758726	0.8576	0.893184	1.32368	0.904324	0.706836	0.630132	0.700034	1.23537	1.29855	0.456471	0.555049	0.369268	1.29855	-0.666275	-0.514503	0.304942	0.376905	-1.1314	-0.849313	-1.43726	0.376905
LPCAT1	1301	Lysophosphatidylcholine acyltransferase 1	0	9800.1	4371.8	2317.1	6742	0	6654.1	9468	3848.1	0	0.446097	0.236436	0.687952	0	0.678983	0.966113	0.392659	0.399807	0.218146	0.990993	0	0.234148	0.592973	0.205135	0.990993	-1.32263	-2.19663	-0.0130537	#NUM!	-2.09451	-0.753961	-2.28536	-0.0130537
WIPI2	1778	WD repeat domain phosphoinositide-interacting protein 2	0	2462.2	2425.9	2306.9	1602.3	3100.5	5037.1	3340.5	4145	0	0.985257	0.936926	0.650759	1.25924	2.04577	1.35671	1.68345	0.883018	0.864449	0.937417	1.83074	0.705486	0.832713	0.879478	1.83074	-0.179485	-0.210147	-0.0932376	0.87243	-0.503311	-0.264108	-0.185281	0.87243
PSMC4	626	26S protease regulatory subunit 6B	0	4651.9	3368.6	2299.5	1389.8	953.92	23631	11303	20494	0	0.724134	0.494314	0.29876	0.20506	5.07986	2.42976	4.40551	0.648992	0.456076	0.430362	0.298127	1.75179	1.49132	2.30155	2.30155	-0.623728	-1.13265	-1.21638	-1.746	0.808832	0.57659	1.2026	1.2026
ACTR3C;ACTR3B;ACTR3	1525	Actin-related protein 3C;Actin-related protein 3B;Actin-related protein 3	0	2934.5	2753.8	2248.2	1596.8	1835.5	3518	2556.6	3101.4	0	0.938422	0.766127	0.544147	0.62549	1.19884	0.871222	1.05688	0.841044	0.706862	0.783842	0.909367	0.413421	0.534732	0.552138	0.909367	-0.249748	-0.500499	-0.351365	-0.137065	-1.27432	-0.903112	-0.8569	-0.137065
CCDC22	129	Coiled-coil domain-containing protein 22	0	6757.2	2701.9	2228.9	2672.3	1802.3	6449.6	4306.7	5468.4	0	0.399855	0.329856	0.395474	0.266723	0.954478	0.63735	0.80927	0.358363	0.304339	0.56968	0.387775	0.329152	0.391188	0.422783	0.56968	-1.48051	-1.71625	-0.811777	-1.36671	-1.60317	-1.35407	-1.24201	-0.811777
SCRN1	950	Secernin-1	2004.2	1315.4	1410.4	2192.6	1719.8	1154.4	2450.4	3081.9	1794.8	1.52364	1.07222	1.66687	1.30744	0.877604	1.86286	2.34294	1.36445	0.960959	1.53793	1.88336	1.2759	0.642407	1.43803	0.712823	1.88336	-0.0574539	0.620986	0.913305	0.351518	-0.638441	0.524094	-0.488384	0.913305
LRRC40	1566	Leucine-rich repeat-containing protein 40	0	2432.1	2323	2140.2	1099.4	825.73	8505.7	4031.7	7829.5	0	0.955142	0.87998	0.452037	0.339513	3.49727	1.6577	3.21923	0.856028	0.811908	0.651158	0.493601	1.20603	1.01745	1.68181	1.68181	-0.22427	-0.300612	-0.61892	-1.01858	0.270271	0.0249616	0.750012	0.750012
MARS2	1402	Methionine--tRNA ligase, mitochondrial	0	868.77	1456.5	2122	730.03	0	6860.6	2906.6	3338.2	0	1.67651	2.44253	0.840303	0	7.89691	3.34565	3.84244	1.50254	2.25359	1.21045	0	2.72325	2.05347	2.00739	2.72325	0.587403	1.17222	0.275548	#NUM!	1.44533	1.03806	1.00532	1.44533
SAR1A	1598	GTP-binding protein SAR1a	656.53	3465	2001	2090.2	2080.5	1174.5	10951	3777.1	4333.1	0.189475	0.577489	0.603232	0.600433	0.338961	3.16046	1.09007	1.25053	0.517564	0.556568	0.864921	0.492798	1.08989	0.669056	0.65331	1.08989	-0.950191	-0.845369	-0.209359	-1.02093	0.124179	-0.5798	-0.614161	0.124179
HNRNPUL1	1496	Heterogeneous nuclear ribonucleoprotein U-like protein 1	0	4165.5	6467.5	2038.7	930.23	3153.2	16394	9987.7	10288	0	1.55263	0.489425	0.223318	0.75698	3.93566	2.39772	2.46981	1.39152	0.451565	0.321688	1.10053	1.35722	1.47165	1.29029	1.47165	0.476662	-1.147	-1.63626	0.138204	0.44065	0.557439	0.367696	0.557439
SF3A1	1076	Splicing factor 3A subunit 1	0	1207.3	0	2013.5	1294.5	0	1276.5	793.52	1809.3	0	0	1.66777	1.07223	0	1.05732	0.657268	1.49863	0	1.53876	1.54454	0	0.364617	0.403413	0.782923	1.54454	#NUM!	0.621766	0.627177	#NUM!	-1.45555	-1.30967	-0.353058	0.627177
SEC24C	728	Protein transport protein Sec24C	0	2010	2118	2010.3	0	1053.1	3213.6	2090.1	1638.6	0	1.05373	1.00015	0	0.52393	1.59881	1.03985	0.815224	0.944387	0.922781	0	0.761715	0.551349	0.638232	0.425893	0.944387	-0.0825496	-0.11594	#NUM!	-0.392676	-0.858962	-0.647848	-1.23144	-0.0825496
FXR1	694	Fragile X mental retardation syndrome-related protein 1	0	3691.4	2139.7	2003.5	1414.4	841.31	2417.7	2748.3	1854.2	0	0.579645	0.542748	0.383161	0.227911	0.654955	0.744514	0.502303	0.519496	0.500763	0.551942	0.331348	0.225862	0.456962	0.262415	0.551942	-0.944816	-0.9978	-0.857412	-1.59358	-2.14649	-1.12985	-1.93008	-0.857412
ANKLE2	1235	Ankyrin repeat and LEM domain-containing protein 2	0	10806	2178	1985.9	1930.7	1296.2	4194.6	5383	2936.8	0	0.201555	0.183778	0.178669	0.119952	0.388173	0.498149	0.271775	0.18064	0.169561	0.257372	0.174392	0.133862	0.30575	0.141982	0.30575	-2.46881	-2.56012	-1.95807	-2.5196	-2.90118	-1.70957	-2.81622	-1.70957
TXLNA	599	Alpha-taxilin	0	1727.9	2404.1	1962.5	673.62	405.9	4061.6	3416.8	1945.3	0	1.39134	1.13577	0.389849	0.234909	2.3506	1.97743	1.12582	1.24696	1.04791	0.561576	0.341523	0.810605	1.21369	0.588155	1.24696	0.31842	0.067518	-0.832447	-1.54995	-0.302928	0.279402	-0.765732	0.31842
AQR	116	Intron-binding protein aquarius	0	1943.4	3669.4	1884.1	260.13	848	6839.2	5876.1	4499.4	0	1.88813	0.969486	0.133853	0.436349	3.51919	3.02362	2.31522	1.69221	0.89449	0.192815	0.634385	1.2136	1.85581	1.20953	1.85581	0.758905	-0.160862	-2.37471	-0.65657	0.279288	0.892052	0.274444	0.892052
POLR2A	463	DNA-directed RNA polymerase II subunit RPB1	0	3855.6	4705.1	1880.6	1266.5	1872.4	2619.7	2615.4	3143.7	0	1.22033	0.487758	0.328483	0.485631	0.679453	0.678338	0.815359	1.0937	0.450027	0.473179	0.706034	0.23431	0.416345	0.425964	1.0937	0.129213	-1.15192	-1.07954	-0.50219	-2.09351	-1.26415	-1.2312	0.129213
CCDC47	1375	Coiled-coil domain-containing protein 47	0	6937.5	3074.3	1844.2	719.47	2022	12405	6837.8	9157.3	0	0.443142	0.265831	0.103707	0.291459	1.78811	0.985629	1.31997	0.397158	0.245267	0.14939	0.423738	0.61663	0.604952	0.689585	0.689585	-1.33221	-2.02758	-2.74284	-1.23876	-0.697523	-0.725108	-0.536199	-0.536199
GTF3C3	1791	General transcription factor 3C polypeptide 3	623.13	4608.7	2155	1794.4	1383.4	537.66	5904.5	4425.6	4469.8	0.135207	0.467594	0.389351	0.300171	0.116662	1.28116	0.960271	0.969861	0.419072	0.359232	0.432396	0.169609	0.44181	0.589388	0.506679	0.589388	-1.25473	-1.47701	-1.20958	-2.55972	-1.1785	-0.762711	-0.980855	-0.762711
SLC35F6	1270	Solute carrier family 35 member F6	0	26652	780.28	1786.4	1563.8	0	1514.2	2634.2	1718.4	0	0.0292766	0.0670269	0.0586748	0	0.0568137	0.0988369	0.0644755	0.0262386	0.0618419	0.0845208	0	0.0195923	0.0606633	0.0336836	0.0845208	-5.25216	-4.01527	-3.56455	#NUM!	-5.67357	-4.04303	-4.89181	-3.56455
RBM39	1023	RNA-binding protein 39	0	1251.2	1565.2	1785.6	0	0	1134.4	0	1564.2	0	1.25096	1.42711	0	0	0.90665	0	1.25016	1.12115	1.31671	0	0	0.312659	0	0.653114	1.31671	0.164978	0.396942	#NUM!	#NUM!	-1.67734	#NUM!	-0.614593	0.396942
KPNA4	33	Importin subunit alpha-3	0	2003.2	1526.4	1765.4	787.77	0	4271.5	3453.3	3559.2	0	0.761981	0.88129	0.393256	0	2.13234	1.72389	1.77676	0.682911	0.813116	0.566484	0	0.735338	1.05808	0.928222	1.05808	-0.55023	-0.298466	-0.819894	#NUM!	-0.44352	0.0814451	-0.107459	0.0814451
YARS	732	Tyrosine--tRNA ligase, cytoplasmic;Tyrosine--tRNA ligase, cytoplasmic, N-terminally processed	0	2952.1	4174.8	1748.3	820.5	883.14	9333	5249.8	13647	0	1.41418	0.592222	0.277938	0.299157	3.16148	1.77833	4.62281	1.26743	0.54641	0.400368	0.434928	1.09024	1.09149	2.41507	2.41507	0.341909	-0.871944	-1.3206	-1.20115	0.124643	0.126297	1.27207	1.27207
GSTM3	428	Glutathione S-transferase Mu 3	0	3175.7	1234.3	1736.2	0	0	2494.1	2838	1297.3	0	0.38867	0.546714	0	0	0.78537	0.893661	0.408508	0.348338	0.504422	0	0	0.270835	0.548505	0.213415	0.548505	-1.52144	-0.987296	#NUM!	#NUM!	-1.88451	-0.866424	-2.22827	-0.866424
TMOD3	1638	Tropomodulin-3	0	3321.3	4044.3	1726	1119.7	2882.9	2826.8	6297.7	4558.3	0	1.21769	0.519676	0.337127	0.868003	0.851113	1.89616	1.37244	1.09133	0.479476	0.48563	1.26195	0.293507	1.16381	0.716999	1.26195	0.126085	-1.06047	-1.04207	0.335649	-1.76853	0.218853	-0.479957	0.335649
RPRD1A	1420	Regulation of nuclear pre-mRNA domain-containing protein 1A	764.73	1713.1	2847.1	1714.7	1353.6	2138.9	9321.3	3678	5634.8	0.446401	1.66196	1.00093	0.790147	1.24856	5.44119	2.14698	3.28924	1.4895	0.923505	1.1382	1.81521	1.8764	1.31776	1.71838	1.8764	0.574827	-0.114808	0.186758	0.860136	0.907965	0.398088	0.78105	0.907965
FAM129B	1434	Niban-like protein 1	0	1751.4	2416.6	1708.9	796.64	524.44	3518.4	3699.3	3751.1	0	1.37981	0.975734	0.454859	0.29944	2.00891	2.1122	2.14177	1.23663	0.900254	0.655223	0.435341	0.692773	1.29641	1.11891	1.29641	0.306413	-0.151596	-0.609943	-1.19978	-0.529546	0.37452	0.1621	0.37452
KPNA5;KPNA6;KPNA1	62	Importin subunit alpha-6;Importin subunit alpha-7;Importin subunit alpha-5;Importin subunit alpha-5, N-terminally processed	0	1129.9	1652.8	1707.7	1006.8	693.67	0	2037.4	2493.8	0	1.46278	1.51137	0.891052	0.613922	0	1.80317	2.2071	1.31099	1.39446	1.28356	0.892549	0	1.10674	1.15304	1.39446	0.39066	0.479705	0.360148	-0.163997	#NUM!	0.14631	0.205445	0.479705
CPVL	1547	Probable serine carboxypeptidase CPVL	0	26039	11377	1669.4	1917.8	2592.3	8262.4	8053.9	97427	0	0.436922	0.0641115	0.0736511	0.0995545	0.317309	0.309301	3.74158	0.391583	0.0591521	0.106094	0.144737	0.109424	0.189841	1.95469	1.95469	-1.35261	-4.07943	-3.23658	-2.78849	-3.192	-2.39714	0.966942	0.966942
PELP1	1261	Proline-, glutamic acid- and leucine-rich protein 1	0	10200	2029.1	1605.8	1570.2	814.62	1333.2	1950.1	2442.6	0	0.198931	0.157431	0.153941	0.0798647	0.130706	0.191186	0.239471	0.178289	0.145253	0.221752	0.116111	0.045074	0.117345	0.125105	0.221752	-2.48771	-2.78336	-2.17298	-3.10642	-4.47156	-3.09117	-2.99878	-2.17298
DHX8	1024	ATP-dependent RNA helicase DHX8	0	3323.9	2044.5	1595.6	1247.1	1054.7	5105.6	3533.9	2677.8	0	0.615091	0.480039	0.375192	0.317308	1.53603	1.06318	0.80562	0.551264	0.442904	0.540462	0.461318	0.5297	0.65255	0.420876	0.65255	-0.859186	-1.17493	-0.887734	-1.11617	-0.916753	-0.61584	-1.24853	-0.61584
PPIP5K2;PPIP5K1	85	Inositol hexakisphosphate and diphosphoinositol-pentakisphosphate kinase 2;Inositol hexakisphosphate and diphosphoinositol-pentakisphosphate kinase 1	0	1311.8	881.99	1550.9	466.29	0	2523.8	2209.3	2056.7	0	0.672351	1.18227	0.355458	0	1.92392	1.68417	1.56785	0.602582	1.09081	0.512036	0	0.663465	1.0337	0.819081	1.09081	-0.73077	0.125403	-0.965682	#NUM!	-0.591907	0.0478174	-0.287922	0.125403
OSTF1	1356	Osteoclast-stimulating factor 1	0	1505.9	1724.9	1543.2	999.94	606.37	1600.4	1605.3	2258.7	0	1.14543	1.02477	0.664015	0.402663	1.06275	1.06601	1.4999	1.02657	0.945497	0.956511	0.585411	0.366491	0.654286	0.783585	1.02657	0.0378301	-0.0808558	-0.0641464	-0.772479	-1.44815	-0.612007	-0.351839	0.0378301
SNRPA1	299	U2 small nuclear ribonucleoprotein A	749.56	2233.4	1552	1455.7	0	0	3078.4	2088.7	3796.4	0.335614	0.694905	0.651787	0	0	1.37835	0.935211	1.69983	0.622795	0.601367	0	0	0.475324	0.574007	0.888033	0.888033	-0.68317	-0.733683	#NUM!	#NUM!	-1.07302	-0.80086	-0.171315	-0.171315
MGEA5	119	Protein O-GlcNAcase	0	8223.8	2830.6	1430.1	955.49	680.75	4187.8	5790.6	2175.1	0	0.344196	0.173898	0.116186	0.082778	0.509229	0.704127	0.264488	0.308479	0.160446	0.167365	0.120347	0.175608	0.432174	0.138175	0.432174	-1.69675	-2.63984	-2.57893	-3.05473	-2.50957	-1.21032	-2.85543	-1.21032
RPS17	290	40S ribosomal protein S17	919.86	2110.1	1547.5	1405	975.78	1027.4	23249	3074.2	8496.2	0.435932	0.733378	0.665845	0.462433	0.486896	11.018	1.4569	4.02644	0.657276	0.614338	0.666133	0.707873	3.79955	0.894204	2.10351	3.79955	-0.605429	-0.702896	-0.586117	-0.498437	1.92583	-0.161324	1.0728	1.92583
KDM3B	1210	Lysine-specific demethylase 3B	0	1760.8	747.68	1389	1125.1	1395.8	5451.1	2592	3098	0	0.424625	0.788846	0.638971	0.792708	3.09581	1.47206	1.75943	0.380562	0.727824	0.920435	1.15248	1.06759	0.903509	0.919168	1.15248	-1.39379	-0.458339	-0.119612	0.204738	0.0943597	-0.146389	-0.121599	0.204738
ILVBL	4	Acetolactate synthase-like protein	0	3379.3	2008.7	1356.1	966.25	1224.3	5205.7	3453.9	4001.8	0	0.594413	0.401296	0.285932	0.362294	1.54047	1.02208	1.18421	0.532732	0.370253	0.411884	0.52672	0.531231	0.627322	0.61866	0.627322	-0.908519	-1.43342	-1.27969	-0.924891	-0.912589	-0.672722	-0.692781	-0.672722
NCSTN	1339	Nicastrin	0	25013	761.4	1349.4	1781	974.33	2040.6	2179.4	2128.1	0	0.0304402	0.0539479	0.071203	0.0389529	0.0815816	0.0871307	0.0850798	0.0272814	0.0497747	0.102568	0.0566317	0.0281335	0.0534784	0.0444478	0.102568	-5.19594	-4.32844	-3.28535	-4.14225	-5.15157	-4.2249	-4.49175	-3.28535
PABPN1	1224	Polyadenylate-binding protein 2	0	616.9	1874.7	1264	636.35	0	3793.9	2001.4	1086.9	0	3.0389	2.04895	1.03153	0	6.14994	3.24429	1.76187	2.72356	1.89045	1.48591	0	2.12081	1.99125	0.920446	2.72356	1.44549	0.918733	0.57135	#NUM!	1.08462	0.993677	-0.119595	1.44549
TUBG1;TUBG2	446	Tubulin gamma-1 chain;Tubulin gamma-2 chain	0	3605.3	1798	1259.4	1213.8	2186.8	1972.1	2538.8	1464.3	0	0.49871	0.349319	0.336671	0.606551	0.547	0.704186	0.406152	0.44696	0.322297	0.484973	0.881834	0.188633	0.43221	0.212184	0.881834	-1.16178	-1.63354	-1.04402	-0.181421	-2.40634	-1.2102	-2.23661	-0.181421
SCPEP1	1576	Retinoid-inducible serine carboxypeptidase	0	16585	3618.9	1227.1	1386	10007	6484.1	13876	9059.6	0	0.218203	0.0739885	0.0835695	0.603377	0.390962	0.83666	0.546253	0.195561	0.068265	0.120382	0.877218	0.134823	0.513519	0.285376	0.877218	-2.35431	-3.87271	-3.05431	-0.188993	-2.89086	-0.961511	-1.80907	-0.188993
PREPL	1124	Prolyl endopeptidase-like	0	894.8	3907.2	1216	0	1942.1	9315.3	5387.3	9077.3	0	4.36656	1.35896	0	2.17043	10.4105	6.02068	10.1445	3.91345	1.25384	0	3.15547	3.59006	3.69532	5.29974	5.29974	1.96844	0.326351	#NUM!	1.65786	1.84401	1.8857	2.40592	2.40592
CTNNAL1	1667	Alpha-catulin	0	1288	1376.3	1208.6	729.72	1022.9	3757.2	2075.3	2685.7	0	1.06856	0.938354	0.566553	0.794177	2.91708	1.61126	2.08517	0.957673	0.865766	0.816117	1.15461	1.00596	0.988946	1.08934	1.15461	-0.0623943	-0.207951	-0.293152	0.207409	0.00856867	-0.0160368	0.12346	0.207409
COPG2	1663	Coatomer subunit gamma-2	0	2450.4	1940.1	1193.7	758.56	861.09	3168	1986.4	2447.3	0	0.791748	0.487145	0.309566	0.351408	1.29285	0.810643	0.998735	0.70959	0.449461	0.445928	0.510894	0.44584	0.49755	0.521764	0.70959	-0.494943	-1.15373	-1.16512	-0.968905	-1.1654	-1.00709	-0.938532	-0.494943
PSMA4	473	Proteasome subunit alpha type-4	0	742.27	1614.8	1178.5	991.82	1603.6	4916.9	4790.3	4470.6	0	2.17549	1.5877	1.3362	2.1604	6.62414	6.45358	6.02288	1.94974	1.46488	1.92479	3.14089	2.28434	3.96103	3.1465	3.96103	0.963283	0.550781	0.9447	1.65117	1.19178	1.98588	1.65375	1.98588
TMEM97	1134	Transmembrane protein 97	0	22409	0	1178.5	0	0	0	5739.2	1670.2	0	0	0.0525905	0	0	0	0.256111	0.0745326	0	0.0485223	0	0	0	0.157194	0.0389376	0.157194	#NUM!	-4.36521	#NUM!	#NUM!	#NUM!	-2.66938	-4.68269	-2.66938
TRIP12	1027	E3 ubiquitin-protein ligase TRIP12	0	3613.9	2350	1147.8	495.16	1123.5	4639.5	2962.7	2213.8	0	0.650267	0.317607	0.137015	0.310883	1.28379	0.819807	0.612579	0.58279	0.293038	0.19737	0.451977	0.442717	0.503175	0.320026	0.58279	-0.778953	-1.77084	-2.34102	-1.14568	-1.17554	-0.990868	-1.64374	-0.778953
HOOK3	1229	Protein Hook homolog 3	0	2371.5	671.69	1114.8	1579.8	1892	2760	6194.2	2318.2	0	0.283234	0.470082	0.666161	0.797807	1.16382	2.61193	0.977525	0.253843	0.433718	0.959602	1.15989	0.401344	1.60313	0.510683	1.60313	-1.97799	-1.20517	-0.0594918	0.213989	-1.31709	0.680894	-0.9695	0.680894
NXN	1165	Nucleoredoxin	0	1226.3	0	1083.1	0	0	2266.9	978.93	918.37	0	0	0.883226	0	0	1.84857	0.798279	0.748895	0	0.814903	0	0	0.63748	0.489962	0.391241	0.814903	#NUM!	-0.2953	#NUM!	#NUM!	-0.649548	-1.02926	-1.35387	-0.2953
FKBP8	1021	Peptidyl-prolyl cis-trans isomerase FKBP8	0	1733.5	1334.7	1076.8	0	700	3294.1	2667	2193.9	0	0.769945	0.621171	0	0.403807	1.90026	1.53851	1.26559	0.690049	0.573119	0	0.587075	0.655306	0.944293	0.661175	0.944293	-0.535229	-0.803092	#NUM!	-0.768384	-0.60976	-0.0826941	-0.596895	-0.0826941
GLMN	1364	Glomulin	0	1435.3	792.98	1064.6	1156.9	0	3359.9	2796.8	1403.4	0	0.552484	0.741726	0.806034	0	2.3409	1.94858	0.977775	0.495153	0.684349	1.16109	0	0.807262	1.19599	0.510814	1.19599	-1.01405	-0.547196	0.215478	#NUM!	-0.308891	0.258201	-0.969131	0.258201
THOP1	718	Thimet oligopeptidase	0	1114.5	1377.5	1061.8	593.83	0	6678.2	1671.1	3725.1	0	1.23598	0.952714	0.532822	0	5.9921	1.49942	3.3424	1.10772	0.879016	0.767528	0	2.06638	0.920301	1.74615	2.06638	0.147599	-0.186039	-0.381709	#NUM!	1.04711	-0.119823	0.804177	1.04711
SERPINH1	683	Serpin H1	0	692.21	876.65	1060.4	1148.9	1102	3312.4	1684.3	2541.9	0	1.26645	1.53191	1.65976	1.592	4.78525	2.43322	3.67215	1.13503	1.4134	2.39087	2.31453	1.6502	1.49344	1.91842	2.39087	0.182734	0.499172	1.25754	1.21072	0.722639	0.578643	0.93992	1.25754
NUP107	756	Nuclear pore complex protein Nup107	0	4569.3	2014.3	1045.9	1299.5	1015	3280.7	2422.1	2537.2	0	0.440833	0.228897	0.284398	0.222135	0.717987	0.530081	0.555271	0.395089	0.211191	0.409674	0.32295	0.247598	0.325349	0.290087	0.409674	-1.33975	-2.24338	-1.28745	-1.63062	-2.01393	-1.61994	-1.78544	-1.28745
MED4	1590	Mediator of RNA polymerase II transcription subunit 4	0	1240.1	802.76	1043.3	0	951.76	1289.7	1015.5	1874.6	0	0.647335	0.841303	0	0.767486	1.04	0.818886	1.51165	0.580162	0.776223	0	1.11581	0.358644	0.502609	0.789724	1.11581	-0.785473	-0.365457	#NUM!	0.15809	-1.47938	-0.99249	-0.340579	0.15809
DICER1	1725	Endoribonuclease Dicer	0	1113.3	1172.4	1012.4	1303.2	1388.5	4224.9	2444.7	1548.4	0	1.05309	0.909369	1.17057	1.24719	3.79493	2.1959	1.39082	0.943808	0.839023	1.68621	1.81323	1.30869	1.34779	0.726599	1.81323	-0.0834342	-0.253218	0.753782	0.858561	0.388118	0.430591	-0.460769	0.858561
PRAF2	131	PRA1 family protein 2	0	1883.7	1024.2	979.36	750.87	660.84	968.59	1023.1	1301.5	0	0.543717	0.519913	0.398614	0.35082	0.514195	0.543133	0.690927	0.487296	0.479694	0.574203	0.510039	0.177321	0.33336	0.360957	0.574203	-1.03713	-1.05981	-0.800368	-0.97132	-2.49557	-1.58485	-1.4701	-0.800368
PLBD2	1305	Putative phospholipase B-like 2;Putative phospholipase B-like 2 32 kDa form;Putative phospholipase B-like 2 45 kDa form	0	18849	1562.1	977.66	695.41	744.37	2495	2065.7	2725.8	0	0.0828744	0.051868	0.0368937	0.0394912	0.132368	0.109592	0.144612	0.0742747	0.0478557	0.0531453	0.0574142	0.0456471	0.0672646	0.0755491	0.0755491	-3.75099	-4.38517	-4.23391	-4.12245	-4.45333	-3.89401	-3.72644	-3.72644
CUL3	992	Cullin-3	0	923.49	771.74	962.2	0	0	1630.8	1413.7	1639.9	0	0.835678	1.04192	0	0	1.76591	1.53082	1.77576	0.748961	0.961318	0	0	0.608975	0.939577	0.927703	0.961318	-0.417038	-0.0569144	#NUM!	#NUM!	-0.715545	-0.0899164	-0.108266	-0.0569144
PAIP1	1528	Polyadenylate-binding protein-interacting protein 1	823.59	1927.3	2157.1	940.14	0	1359.2	2651	1354	5335.9	0.427328	1.11923	0.487802	0	0.705235	1.3755	0.702537	2.76859	1.00309	0.450067	0	1.02531	0.474342	0.431198	1.44638	1.44638	0.00445521	-1.15179	#NUM!	0.0360532	-1.076	-1.21358	0.532445	0.532445
XPO7	1691	Exportin-7	0	896.94	1940.1	930.88	0	0	3403.7	2009	1479	0	2.16302	1.03784	0	0	3.79479	2.23984	1.64894	1.93857	0.957556	0	0	1.30864	1.37475	0.861447	1.93857	0.954991	-0.0625712	#NUM!	#NUM!	0.388064	0.45917	-0.215167	0.954991
MSI1	87	RNA-binding protein Musashi homolog 1	0	989.91	0	873.99	873.56	655.57	1182.6	1102.8	0	0	0	0.882898	0.882464	0.662252	1.19465	1.11404	0	0	0.8146	1.27119	0.962814	0.411977	0.683768	0	1.27119	#NUM!	-0.295835	0.346176	-0.054671	-1.27936	-0.548422	#NUM!	0.346176
PSME2	1706	Proteasome activator complex subunit 2	0	3880.4	748.7	776.69	1073.4	832.51	2499.6	2578.2	2994.2	0	0.192944	0.200157	0.276621	0.214542	0.64416	0.664416	0.771621	0.172923	0.184674	0.398472	0.311912	0.222139	0.4078	0.403114	0.4078	-2.5318	-2.43695	-1.32745	-1.68079	-2.17046	-1.29407	-1.31074	-1.29407
ANAPC1	1538	Anaphase-promoting complex subunit 1	0	2677.9	1172.4	760.19	0	0	1646.7	1995.5	815.56	0	0.437806	0.283875	0	0	0.614922	0.745173	0.304552	0.392375	0.261916	0	0	0.212056	0.457367	0.159105	0.457367	-1.34969	-1.93283	#NUM!	#NUM!	-2.23748	-1.12858	-2.65194	-1.12858
WDR12	1526	Ribosome biogenesis protein WDR12	0	1525.1	1077.1	738.69	0	0	1878.2	1523.3	2570.8	0	0.706249	0.484355	0	0	1.23153	0.99882	1.68566	0.632962	0.446887	0	0	0.424692	0.613048	0.88063	0.88063	-0.659808	-1.16202	#NUM!	#NUM!	-1.23551	-0.705928	-0.183392	-0.183392
METTL13	1281	Methyltransferase-like protein 13	0	4950.2	574.05	726.59	0	0	3672.9	3117.9	2262.9	0	0.115965	0.14678	0	0	0.74197	0.629853	0.457133	0.103931	0.135426	0	0	0.255869	0.386587	0.238818	0.386587	-3.2663	-2.88443	#NUM!	#NUM!	-1.96652	-1.37114	-2.06602	-1.37114
BOP1	1006	Ribosome biogenesis protein BOP1	0	2377.2	551.77	701.58	554.35	1352.7	2594.5	2154.9	1250.5	0	0.232109	0.295129	0.233195	0.569031	1.09141	0.906487	0.526039	0.208024	0.272299	0.335916	0.827284	0.376373	0.556377	0.274816	0.827284	-2.26518	-1.87674	-1.57383	-0.273545	-1.40976	-0.845866	-1.86346	-0.273545
RAP1GDS1	711	Rap1 GTPase-GDP dissociation stimulator 1	0	2620.6	1069	681.07	0	1243.6	1520.2	796.8	0	0	0.407922	0.259891	0	0.474548	0.580096	0.304053	0	0.365592	0.239787	0	0.68992	0.200047	0.186619	0	0.68992	-1.45169	-2.06018	#NUM!	-0.535498	-2.32159	-2.42183	#NUM!	-0.535498
FSCN1	1099	Fascin	0	777.44	777.33	673.6	0	0	2339.7	1234	1263.1	0	0.999859	0.866433	0	0	3.00949	1.58726	1.62469	0.896105	0.799409	0	0	1.03783	0.974217	0.848779	1.03783	-0.158261	-0.322994	#NUM!	#NUM!	0.0535637	-0.037685	-0.23654	0.0535637
GABRA5	534	Gamma-aminobutyric acid receptor subunit alpha-5	0	23172	5663.9	645.85	867.44	962.46	162.18	2030.6	12796	0	0.244429	0.027872	0.0374348	0.0415355	0.00699896	0.0876316	0.552218	0.219065	0.0257159	0.0539247	0.0603863	0.0024136	0.0537859	0.288492	0.288492	-2.19057	-5.28119	-4.21291	-4.04964	-8.6946	-4.21663	-1.79339	-1.79339
44621	1157	Mitochondrial amidoxime-reducing component 1	0	711.02	0	0	0	0	906.57	0	728.02	0	0	0	0	0	1.27503	0	1.02391	0	0	0	0	0.439694	0	0.534915	0.534915	#NUM!	#NUM!	#NUM!	#NUM!	-1.18543	#NUM!	-0.902617	-0.902617
ANP32E	1491	Acidic leucine-rich nuclear phosphoprotein 32 family member E	0	874.87	912.81	0	0	832.44	0	821.9	1333.3	0	1.04337	0	0	0.951501	0	0.939454	1.524	0.935098	0	0	1.38334	0	0.576611	0.796174	1.38334	-0.0968108	#NUM!	#NUM!	0.468154	#NUM!	-0.79433	-0.328844	0.468154
APMAP	1584	Adipocyte plasma membrane-associated protein	0	1750.4	734.63	0	3249.1	1007.4	3767	797.3	1238.3	0	0.419693	0	1.8562	0.575526	2.15208	0.455496	0.707438	0.376142	0	2.67386	0.836727	0.742146	0.279571	0.369583	2.67386	-1.41065	#NUM!	1.41892	-0.257171	-0.430225	-1.83871	-1.43603	1.41892
ARHGAP18	1271	Rho GTPase-activating protein 18	0	904.07	885.52	0	0	0	1408.3	810.77	3282.4	0	0.979482	0	0	0	1.55773	0.8968	3.63069	0.877842	0	0	0	0.537185	0.550431	1.89676	1.89676	-0.187966	#NUM!	#NUM!	#NUM!	-0.896508	-0.861366	0.923539	0.923539
ATP13A1	1581	Manganese-transporting ATPase 13A1	0	2255.3	856.42	0	0	0	0	0	0	0	0.379737	0	0	0	0	0	0	0.340332	0	0	0	0	0	0	0.340332	-1.55499	#NUM!	#NUM!	#NUM!	#NUM!	#NUM!	#NUM!	-1.55499
ATP6V1B2	429	V-type proton ATPase subunit B, brain isoform	0	1330	1372	0	0	0	3212.4	1329.2	1725.2	0	1.03158	0	0	0	2.41534	0.999398	1.29714	0.924534	0	0	0	0.832931	0.613403	0.677659	0.924534	-0.113202	#NUM!	#NUM!	#NUM!	-0.263731	-0.705092	-0.561368	-0.113202
CACNA1E	1087	Voltage-dependent R-type calcium channel subunit alpha-1E	0	1692.4	0	0	0	0	2317.9	986.51	1280.6	0	0	0	0	0	1.36959	0.582906	0.756677	0	0	0	0	0.472305	0.357772	0.395307	0.472305	#NUM!	#NUM!	#NUM!	#NUM!	-1.08221	-1.48289	-1.33896	-1.08221
CAPNS1	234	Calpain small subunit 1	0	1657.1	0	0	0	0	1335.9	758.41	0	0	0	0	0	0	0.806167	0.457673	0	0	0	0	0	0.278007	0.280907	0	0.280907	#NUM!	#NUM!	#NUM!	#NUM!	-1.84681	-1.83183	#NUM!	-1.83183
CNNM3	1297	Metal transporter CNNM3	0	666.29	0	0	0	0	0	0	0	0	0	0	0	0	0	0	0	0	0	0	0	0	0	0	0	#NUM!	#NUM!	#NUM!	#NUM!	#NUM!	#NUM!	#NUM!	#NUM!
DPP3	1635	Dipeptidyl peptidase 3	0	778.51	745.11	0	0	0	2021.1	1209.3	843.89	0	0.957098	0	0	0	2.59611	1.55335	1.08398	0.857781	0	0	0	0.895271	0.953405	0.566298	0.953405	-0.221319	#NUM!	#NUM!	#NUM!	-0.159603	-0.0688394	-0.820366	-0.0688394
ELP4	1388	Elongator complex protein 4	0	675.07	0	0	0	0	1216.9	0	0	0	0	0	0	0	1.80263	0	0	0	0	0	0	0.621637	0	0	0.621637	#NUM!	#NUM!	#NUM!	#NUM!	-0.685855	#NUM!	#NUM!	-0.685855
GAK	50	Cyclin-G-associated kinase	0	1835	626.21	0	0	0	0	0	0	0	0.341259	0	0	0	0	0	0	0.305847	0	0	0	0	0	0	0.305847	-1.70912	#NUM!	#NUM!	#NUM!	#NUM!	#NUM!	#NUM!	-1.70912
GBA	226	Glucosylceramidase	0	9393.6	512.73	0	0	0	1681.4	759.38	0	0	0.0545829	0	0	0	0.178994	0.0808401	0	0.0489189	0	0	0	0.0617263	0.0496175	0	0.0617263	-4.35346	#NUM!	#NUM!	#NUM!	-4.01797	-4.33301	#NUM!	-4.01797
GM2A	397	Ganglioside GM2 activator;Ganglioside GM2 activator isoform short	0	12751	0	0	0	0	0	1020.8	0	0	0	0	0	0	0	0.0800565	0	0	0	0	0	0	0.0491365	0	0.0491365	#NUM!	#NUM!	#NUM!	#NUM!	#NUM!	-4.34706	#NUM!	-4.34706
GOLPH3	1554	Golgi phosphoprotein 3	0	970.52	1140.1	0	0	737.1	1747.2	1557.8	2686.3	0	1.17473	0	0	0.75949	1.80027	1.60512	2.7679	1.05283	0	0	1.10418	0.620825	0.985178	1.44602	1.44602	0.0742738	#NUM!	#NUM!	0.142979	-0.687742	-0.0215439	0.532085	0.532085
GRB2	842	Growth factor receptor-bound protein 2	0	616.56	634.92	0	2125	830.55	3558.1	1494.1	705.78	0	1.02978	0	3.44654	1.34707	5.77089	2.42328	1.14471	0.92292	0	4.96473	1.95844	1.99009	1.48735	0.598023	4.96473	-0.115723	#NUM!	2.31172	0.969702	0.992837	0.572739	-0.741728	2.31172
LRRC47	1268	Leucine-rich repeat-containing protein 47	0	637.73	0	0	0	0	0	0	0	0	0	0	0	0	0	0	0	0	0	0	0	0	0	0	0	#NUM!	#NUM!	#NUM!	#NUM!	#NUM!	#NUM!	#NUM!	#NUM!
MICALL1	1273	MICAL-like protein 1	0	1064.2	827.28	0	0	0	1630.8	1212.3	0	0	0.777373	0	0	0	1.53242	1.13917	0	0.696706	0	0	0	0.528456	0.699188	0	0.699188	-0.521378	#NUM!	#NUM!	#NUM!	-0.920146	-0.516247	#NUM!	-0.516247
NCDN	1662	Neurochondrin	0	948.62	0	0	0	0	1898.2	0	1225.9	0	0	0	0	0	2.00101	0	1.2923	0	0	0	0	0.69005	0	0.675128	0.69005	#NUM!	#NUM!	#NUM!	#NUM!	-0.535227	#NUM!	-0.566766	-0.535227
NELFB	1328	Negative elongation factor B	0	2454.3	1063.1	0	0	0	571.68	1927.6	1494	0	0.433158	0	0	0	0.23293	0.785397	0.608728	0.38821	0	0	0	0.080326	0.482055	0.318014	0.482055	-1.36509	#NUM!	#NUM!	#NUM!	-3.63799	-1.05273	-1.65284	-1.05273
NUP85	1503	Nuclear pore complex protein Nup85	0	628.34	0	0	0	0	0	0	0	0	0	0	0	0	0	0	0	0	0	0	0	0	0	0	0	#NUM!	#NUM!	#NUM!	#NUM!	#NUM!	#NUM!	#NUM!	#NUM!
PRMT3	122	Protein arginine N-methyltransferase 3	0	676.55	0	0	0	0	1598	1039.9	1436.6	0	0	0	0	0	2.36198	1.53706	2.12342	0	0	0	0	0.814531	0.943407	1.10933	1.10933	#NUM!	#NUM!	#NUM!	#NUM!	-0.295958	-0.0840478	0.149685	0.149685
PSAPL1	1172	Proactivator polypeptide-like 1;Saposin A-like;Saposin B-Val-like;Saposin B-like;Saposin C-like;Saposin D-like	0	1277.6	0	0	2343.6	0	0	0	1317.5	0	0	0	1.83438	0	0	0	1.03123	0	0	2.64241	0	0	0	0.53874	2.64241	#NUM!	#NUM!	1.40186	#NUM!	#NUM!	#NUM!	-0.892339	1.40186
SAR1B	1801	GTP-binding protein SAR1b	0	1920.5	1132	0	0	0	5619.6	2160.2	2686.6	0	0.58943	0	0	0	2.92611	1.12481	1.39891	0.528266	0	0	0	1.00907	0.690378	0.730823	1.00907	-0.920665	#NUM!	#NUM!	#NUM!	0.0130288	-0.534541	-0.452406	0.0130288
SDR39U1	1601	Epimerase family protein SDR39U1	0	1458.9	1776	0	901.8	629.37	937.78	2130.5	1717.4	0	1.21736	0	0.618137	0.4314	0.642799	1.46035	1.17719	1.09103	0	0.890424	0.627191	0.22167	0.896321	0.614992	1.09103	0.125694	#NUM!	-0.167435	-0.673024	-2.17352	-0.157913	-0.70136	0.125694
SEC61G	761	Protein transport protein Sec61 subunit gamma	0	1170.9	0	0	0	0	1388.5	1558.9	0	0	0	0	0	0	1.18584	1.33137	0	0	0	0	0	0.408938	0.817158	0	0.817158	#NUM!	#NUM!	#NUM!	#NUM!	-1.29005	-0.291314	#NUM!	-0.291314
SPNS1	1545	Protein spinster homolog 1	0	14871	1117.2	0	0	0	0	0	730.05	0	0.0751261	0	0	0	0	0	0.0490922	0.0673304	0	0	0	0	0	0.025647	0.0673304	-3.8926	#NUM!	#NUM!	#NUM!	#NUM!	#NUM!	-5.28507	-3.8926
SSRP1	942	FACT complex subunit SSRP1	0	1017.5	654.57	0	519.49	896.05	4245	2312.1	1919.4	0	0.643312	0	0.510555	0.880639	4.17199	2.27233	1.88639	0.576557	0	0.735453	1.28032	1.43871	1.3947	0.985496	1.43871	-0.794466	#NUM!	-0.443295	0.356499	0.524779	0.479951	-0.0210787	0.524779
TBC1D9B	1162	TBC1 domain family member 9B	0	1729.9	1941.7	0	1305.7	736.1	3798	2699.5	3124.7	0	1.12243	0	0.754784	0.425516	2.1955	1.56049	1.80629	1.00596	0	1.08726	0.618636	0.75712	0.957789	0.94365	1.08726	0.00857498	#NUM!	0.120701	-0.692838	-0.401405	-0.0622205	-0.0836762	0.120701
TTYH3	1524	Protein tweety homolog 3	0	15650	460.94	0	0	0	0	0	742.64	0	0.029453	0	0	0	0	0	0.047453	0.0263967	0	0	0	0	0	0.0247906	0.0263967	-5.2435	#NUM!	#NUM!	#NUM!	#NUM!	#NUM!	-5.33406	-5.2435
WDR19	1300	WD repeat-containing protein 19	0	1659.3	1003.2	0	1893.8	0	2715.8	0	0	0	0.604592	0	1.14132	0	1.63671	0	0	0.541855	0	1.64407	0	0.564422	0	0	1.64407	-0.884022	#NUM!	0.717275	#NUM!	-0.825154	#NUM!	#NUM!	0.717275

## Sheet: RTS Pivot
Gene	Protein	DMP4_Rep1	(S)-DMP1	(R)-DMP1	DMP3	(R/S)-DMP2	DMP5	DMP4_Rep2	max
EIF4E	Eukaryotic translation initiation factor 4E	0.0545581	5.84651	4.61999	-1.55074	7.04765	#NUM!	#NUM!	7.04765
ACOT9	Acyl-coenzyme A thioesterase 9, mitochondrial	2.32194	2.61713	3.88403	4.96037	3.62852	2.02662	2.09875	4.96037
DDX24	ATP-dependent RNA helicase DDX24	2.23266	1.29123	1.39357	3.97347	1.13129	3.13974	1.87328	3.97347
NLN	Neurolysin, mitochondrial	1.52231	2.9746	2.63619	1.64175	3.93865	1.54384	1.57694	3.93865
TIA1	Nucleolysin TIA-1 isoform p40	3.17463	-0.0902029	-0.565405	-0.39566	-1.42674	-0.0458525	3.77621	3.77621
DNAJA3	DnaJ homolog subfamily A member 3, mitochondrial	2.14064	0.887885	1.36707	3.04855	2.41829	3.61612	2.80653	3.61612
IDH2	Isocitrate dehydrogenase [NADP], mitochondrial	2.53738	1.70566	1.61375	3.09317	2.41333	2.59455	3.56979	3.56979
EXOSC4	Exosome complex component RRP41	1.82755	3.4415	1.76457	1.01437	3.04199	2.05041	1.76996	3.4415
HIBADH	3-hydroxyisobutyrate dehydrogenase, mitochondrial	2.79474	2.60658	2.76122	3.3286	2.10082	2.93198	2.65246	3.3286
SSBP1	Single-stranded DNA-binding protein, mitochondrial	2.75433	2.86371	3.25605	2.78058	2.69761	2.80064	2.71383	3.25605
PEBP1	Phosphatidylethanolamine-binding protein 1;Hippocampal cholinergic neurostimulating peptide	1.02447	0.639035	0.789601	1.65483	1.49384	3.25243	1.12437	3.25243
MRPL28	39S ribosomal protein L28, mitochondrial	2.30216	2.18196	2.47851	3.16397	1.57516	1.7685	2.05046	3.16397
NDUFAF1	Complex I intermediate-associated protein 30, mitochondrial	2.41591	1.3038	1.78529	2.9673	-1.29992	1.63023	0.154333	2.9673
PTCD3	Pentatricopeptide repeat domain-containing protein 3, mitochondrial	2.90271	1.14983	0.93017	0.950282	0.288965	1.33136	2.30848	2.90271
PRKAG1	5-AMP-activated protein kinase subunit gamma-1	0.502602	2.88123	1.46529	1.49785	2.13211	1.74649	-0.031651	2.88123
THNSL1	Threonine synthase-like 1	2.38956	2.06607	1.12372	1.17694	2.45945	1.85817	2.86542	2.86542
PITRM1	Presequence protease, mitochondrial	1.76268	1.19649	1.57048	2.83748	0.93324	1.97179	1.61648	2.83748
SUPT6H	Transcription elongation factor SPT6	2.76711	-0.570622	-0.932843	-0.756418	-2.91443	-0.704715	2.79356	2.79356
YARS2	Tyrosine--tRNA ligase, mitochondrial	2.04544	1.70963	1.64586	2.2624	2.21039	2.63775	2.75681	2.75681
RUVBL2	RuvB-like 2	-1.05276	2.57711	-0.606184	-2.40871	0.839365	-0.753338	-1.51566	2.57711
HSPE1	10 kDa heat shock protein, mitochondrial	2.57676	2.20738	2.11668	2.04447	1.67545	1.73799	2.17048	2.57676
TXN	Thioredoxin	0.217438	2.57081	0.45563	0.493738	2.16987	0.803779	0.0998604	2.57081
NONO	Non-POU domain-containing octamer-binding protein	0.0486292	-0.115315	2.55001	0.391919	1.69436	0.114485	0.132643	2.55001
IARS2	Isoleucine--tRNA ligase, mitochondrial	2.32317	1.15725	0.760001	2.46919	1.51424	2.33414	2.5457	2.5457
OXCT1	Succinyl-CoA:3-ketoacid coenzyme A transferase 1, mitochondrial	2.06675	2.0268	2.00156	2.54411	0.670752	1.55944	1.38325	2.54411
RPS8	40S ribosomal protein S8	-0.953272	-0.488647	-0.429092	-0.207275	2.53172	0.473947	1.73513	2.53172
IDH3A	Isocitrate dehydrogenase [NAD] subunit alpha, mitochondrial	2.52189	1.06054	1.0448	0.510607	-0.47316	0.351141	1.67231	2.52189
FAH	Fumarylacetoacetase	1.71558	-2.05545	-2.6834	1.98492	-2.88273	2.5184	1.84959	2.5184
PNPT1	Polyribonucleotide nucleotidyltransferase 1, mitochondrial	2.33148	2.49793	2.17205	2.0794	1.95569	2.11788	1.97175	2.49793
ACOX1	Peroxisomal acyl-coenzyme A oxidase 1	2.1348	1.33759	2.34498	2.46309	0.837862	1.93223	1.77702	2.46309
GATB	Glutamyl-tRNA(Gln) amidotransferase subunit B, mitochondrial	2.45792	1.64048	1.92238	1.70755	1.33199	1.87495	1.8476	2.45792
PSMB6	Proteasome subunit beta type-6	-0.88402	0.31775	-0.00128221	-0.352654	0.0686377	2.41071	-0.612893	2.41071
PREPL	Prolyl endopeptidase-like	1.96844	0.326351	#NUM!	1.65786	1.84401	1.8857	2.40592	2.40592
CECR5	Cat eye syndrome critical region protein 5	1.05446	1.31661	2.35742	0.978424	0.752333	0.387203	0.471057	2.35742
MRPS31	28S ribosomal protein S31, mitochondrial	1.96496	1.99116	1.70768	1.69235	2.00474	1.95786	2.316	2.316
GRB2	Growth factor receptor-bound protein 2	-0.115723	#NUM!	2.31172	0.969702	0.992837	0.572739	-0.741728	2.31172
NADK2	NAD kinase 2, mitochondrial	2.28603	0.120706	2.23152	1.33839	1.48162	1.55364	2.29076	2.29076
GLDC	Glycine dehydrogenase (decarboxylating), mitochondrial	1.94384	1.76244	1.47077	2.28683	2.14561	2.1081	1.83092	2.28683
TMLHE	Trimethyllysine dioxygenase, mitochondrial	2.05199	1.64335	1.82127	2.25282	1.23678	1.3905	2.24221	2.25282
SUCLA2	Succinyl-CoA ligase [ADP-forming] subunit beta, mitochondrial	1.124	1.51316	1.83727	1.21582	2.24732	1.22031	1.17015	2.24732
PSMD12	26S proteasome non-ATPase regulatory subunit 12	-0.103369	-0.149733	2.24256	-0.258138	2.14606	-0.0672359	-0.151319	2.24256
PDE12	2,5-phosphodiesterase 12	2.23151	1.52079	1.40593	0.641415	0.451628	0.420106	1.87244	2.23151
KIAA0391	Mitochondrial ribonuclease P protein 3	1.74316	1.58678	1.24359	1.29108	1.75963	1.71514	2.21951	2.21951
CS	Citrate synthase, mitochondrial	1.94772	2.20994	1.90368	1.78032	1.85223	1.64297	1.86204	2.20994
AFG3L2	AFG3-like protein 2	1.91205	1.8413	1.39838	2.16083	0.73406	1.55424	1.78618	2.16083
PMPCB	Mitochondrial-processing peptidase subunit beta	1.76126	1.51937	1.69125	2.14375	1.07261	1.30052	1.7531	2.14375
NUDT5	ADP-sugar pyrophosphatase	0.675436	-0.158829	-0.212923	2.12696	2.03945	0.546879	0.916989	2.12696
AARS2	Alanine--tRNA ligase, mitochondrial	2.12526	1.36635	1.0136	1.11831	0.371397	1.33826	1.35633	2.12526
RPS23	40S ribosomal protein S23	-0.531988	-0.547196	-0.452344	-0.0160869	2.12313	-0.052763	1.37438	2.12313
ACOT1;ACOT2	Acyl-coenzyme A thioesterase 1;Acyl-coenzyme A thioesterase 2, mitochondrial	1.73498	2.12284	1.17227	1.01359	2.02575	1.20201	1.97313	2.12284
HIST1H1E	Histone H1.4	0.416664	0.776282	1.51186	2.08504	0.00936428	0.44195	0.667817	2.08504
TBRG4	Protein TBRG4	1.16164	1.45664	2.06589	0.843578	0.806952	0.652583	0.253686	2.06589
ME2	NAD-dependent malic enzyme, mitochondrial	1.92976	1.93239	2.04817	1.72827	0.82299	1.5135	1.20142	2.04817
PSMA1	Proteasome subunit alpha type-1	-0.401559	0.440069	1.45896	-0.102655	2.046	0.0888289	0.0706659	2.046
PTGES3	Prostaglandin E synthase 3	-0.116403	-0.756371	-0.532357	-0.712302	2.02673	1.22894	1.49707	2.02673
TRMT2A	tRNA (uracil-5-)-methyltransferase homolog A	1.09935	2.0156	0.393913	0.629072	0.721075	0.857048	0.513521	2.0156
LEMD3	Inner nuclear membrane protein Man1	-0.655881	-0.263395	1.99128	-1.46425	0.563808	-0.832907	-1.54513	1.99128
MIPEP	Mitochondrial intermediate peptidase	1.98761	1.83555	1.83724	1.06947	0.690716	0.999569	1.34941	1.98761
PSMA4	Proteasome subunit alpha type-4	0.963283	0.550781	0.9447	1.65117	1.19178	1.98588	1.65375	1.98588
CPSF3L	Integrator complex subunit 11	-0.0278431	1.61754	0.0878181	1.28137	1.16657	1.98223	0.31203	1.98223
TGM2	Protein-glutamine gamma-glutamyltransferase 2	1.98134	0.82435	0.410746	-1.24507	-1.15842	0.123976	1.51075	1.98134
ERLIN1	Erlin-1	-0.554591	1.3604	0.355446	-0.339511	0.41776	1.97119	-0.547373	1.97119
EARS2	Probable glutamate--tRNA ligase, mitochondrial	1.72532	1.36806	0.461565	0.689713	1.28885	1.29142	1.96566	1.96566
PFN1	Profilin-1	0.206197	1.26962	0.400568	0.118465	1.96349	0.805467	1.37811	1.96349
ABCE1	ATP-binding cassette sub-family E member 1	-0.118949	0.0766684	0.286983	1.36972	0.17167	1.96118	0.215778	1.96118
PPA2	Inorganic pyrophosphatase 2, mitochondrial	1.8479	1.59321	1.02118	1.24008	1.28066	1.95153	1.7624	1.95153
HADH	Hydroxyacyl-coenzyme A dehydrogenase, mitochondrial	1.94496	1.82101	1.6989	1.10314	0.246937	1.06918	0.879212	1.94496
PDHX	Pyruvate dehydrogenase protein X component, mitochondrial	1.68549	1.92969	1.77926	0.921072	0.592948	0.800112	0.744401	1.92969
RPS17	40S ribosomal protein S17	-0.605429	-0.702896	-0.586117	-0.498437	1.92583	-0.161324	1.0728	1.92583
LRPPRC	Leucine-rich PPR motif-containing protein, mitochondrial	1.59109	1.29676	1.90695	1.39446	1.48262	1.33163	1.21724	1.90695
SUPV3L1	ATP-dependent RNA helicase SUPV3L1, mitochondrial	1.89067	1.44478	1.67951	1.72702	0.907474	1.73379	1.70775	1.89067
ATP5B	ATP synthase subunit beta, mitochondrial	1.78016	1.29014	0.966672	1.88505	0.673699	1.1689	1.40522	1.88505
DARS2	Aspartate--tRNA ligase, mitochondrial	1.17082	1.2119	1.09416	1.88171	0.652507	0.948139	0.861398	1.88171
POLRMT	DNA-directed RNA polymerase, mitochondrial	1.87987	1.64145	1.55008	1.42017	1.07798	1.38582	1.28048	1.87987
MPI	Mannose-6-phosphate isomerase	1.39219	-1.86264	-1.74361	-1.12111	-2.36931	-0.971421	1.87005	1.87005
GRSF1	G-rich sequence factor 1	1.54324	1.42821	1.56023	1.24389	0.967653	1.8676	1.35278	1.8676
HSDL2	Hydroxysteroid dehydrogenase-like protein 2	1.15699	0.947137	0.390828	0.283811	0.809299	0.306525	1.85396	1.85396
MCCC2	Methylcrotonoyl-CoA carboxylase beta chain, mitochondrial	1.83867	1.53326	1.16486	0.921157	1.04896	1.32024	1.82114	1.83867
ERAL1	GTPase Era, mitochondrial	1.83511	1.56789	1.61859	1.54584	1.20953	1.53774	1.75042	1.83511
ACADS	Short-chain specific acyl-CoA dehydrogenase, mitochondrial	1.79698	0.767629	0.63834	1.77859	-1.34261	0.951626	0.732971	1.79698
MARCKSL1	MARCKS-related protein	1.24323	0.662481	0.931798	1.79448	1.44755	1.38734	1.21049	1.79448
TK1	Thymidine kinase, cytosolic	1.30795	1.5065	1.48561	1.46877	0.970936	1.78506	0.978769	1.78506
SHMT2	Serine hydroxymethyltransferase, mitochondrial	1.77743	1.3987	0.812898	1.5304	0.261094	1.13031	1.21483	1.77743
PPA1	Inorganic pyrophosphatase	1.65773	1.36824	1.46861	0.88875	0.880328	1.76405	1.41831	1.76405
ACO2	Aconitate hydratase, mitochondrial	1.76119	1.59778	1.45492	1.4702	1.1729	1.5966	1.67017	1.76119
IDH3B	Isocitrate dehydrogenase [NAD] subunit beta, mitochondrial	1.11227	0.965928	0.894595	1.13028	1.23031	1.16176	1.74428	1.74428
LONP1	Lon protease homolog, mitochondrial	1.74034	1.61853	1.31682	1.29283	0.654693	0.96858	0.936838	1.74034
OAS3	2-5-oligoadenylate synthase 3	0.904566	1.24591	-0.303677	1.72587	1.40443	1.04037	1.63976	1.72587
REXO2	Oligoribonuclease, mitochondrial	0.725288	1.71212	0.209845	-0.959981	0.506134	-0.0503741	0.836286	1.71212
ALDH1L2	Mitochondrial 10-formyltetrahydrofolate dehydrogenase	1.55471	1.16277	1.70097	0.68368	-0.577185	0.235254	0.0259592	1.70097
WIZ	Protein Wiz	0.232817	1.69887	1.34412	#NUM!	1.40292	#NUM!	-0.147176	1.69887
RPL10;RPL10L	60S ribosomal protein L10;60S ribosomal protein L10-like	-0.635398	-0.477555	-0.732227	-0.802466	1.69074	0.399259	1.39758	1.69074
GNPAT	Dihydroxyacetone phosphate acyltransferase	1.5621	0.00768509	-0.427378	0.158419	0.118793	0.265638	1.69009	1.69009
NT5DC2	5-nucleotidase domain-containing protein 2	1.68658	1.50366	1.48333	1.33953	0.38797	1.02923	1.15169	1.68658
DDX46	Probable ATP-dependent RNA helicase DDX46	1.66205	0.647555	0.330587	0.469693	-0.415056	0.913902	1.1683	1.66205
FASTKD2	FAST kinase domain-containing protein 2	1.21397	1.52775	1.64395	1.04436	1.03351	0.895809	0.834918	1.64395
RTCA	RNA 3-terminal phosphate cyclase	-0.063891	1.64123	1.10841	-0.299821	1.50648	0.144127	-0.24051	1.64123
MRPS30	28S ribosomal protein S30, mitochondrial	1.06861	1.64037	1.49216	0.807953	0.57561	0.604357	1.00839	1.64037
GCSH	Glycine cleavage system H protein, mitochondrial	1.12309	0.617937	0.3232	1.10166	1.62722	1.31349	1.45893	1.62722
TRAP1	Heat shock protein 75 kDa, mitochondrial	1.62629	1.45966	1.3346	1.30992	1.26113	1.21466	1.61948	1.62629
MRPS27	28S ribosomal protein S27, mitochondrial	1.45771	1.56703	1.61159	1.07743	0.398729	0.636065	0.782745	1.61159
WBSCR16	Williams-Beuren syndrome chromosomal region 16 protein	1.60631	1.59548	1.37532	0.906101	-0.853721	0.434082	0.151528	1.60631
DHX30	Putative ATP-dependent RNA helicase DHX30	1.60442	0.994455	0.806423	1.2295	0.349985	1.09768	0.910713	1.60442
CDC123	Cell division cycle protein 123 homolog	0.942273	0.893278	-0.511712	1.07305	0.427944	1.08933	1.60213	1.60213
HSPD1	60 kDa heat shock protein, mitochondrial	1.60106	1.51716	1.20155	0.948669	1.13038	1.27343	1.24561	1.60106
DRG2	Developmentally-regulated GTP-binding protein 2	0.493919	-0.0846935	-0.728785	-0.572346	1.48094	0.786383	1.57529	1.57529
PPAT	Amidophosphoribosyltransferase	-0.623941	0.923745	-0.978325	-1.0824	1.55939	-0.263327	-0.847473	1.55939
NKPD1	NTPase KAP family P-loop domain-containing protein 1	-0.148699	-0.0716992	-0.490373	0.371185	1.21538	0.631056	1.54692	1.54692
PEF1	Peflin	0.67522	-0.417252	-0.0597366	-0.328435	1.21111	-0.122349	1.53783	1.53783
RPS28	40S ribosomal protein S28	0.215302	0.237271	0.355098	1.01636	1.52217	0.738967	0.0890232	1.52217
RPS12	40S ribosomal protein S12	-1.02308	-1.42888	-1.4369	-1.44244	1.51328	-0.000175572	1.25935	1.51328
PUS1	tRNA pseudouridine synthase A, mitochondrial	0.993075	0.737983	0.532205	0.516884	0.580233	0.494078	1.50476	1.50476
PREP	Prolyl endopeptidase	0.808569	-0.282392	1.50439	0.692969	0.0635811	-0.330393	0.709023	1.50439
PCCB	Propionyl-CoA carboxylase beta chain, mitochondrial	0.530527	0.78311	0.999418	1.50424	0.43933	0.706009	0.860352	1.50424
ACP6	Lysophosphatidic acid phosphatase type 6	-0.116087	1.50314	0.792201	1.47939	0.868005	1.20424	-0.426356	1.50314
HSPA9	Stress-70 protein, mitochondrial	1.21787	1.15818	1.14016	1.10672	1.46927	1.22245	1.49846	1.49846
MTHFD1L	Monofunctional C1-tetrahydrofolate synthase, mitochondrial	1.49698	1.3228	1.13741	1.20837	0.729077	1.02114	1.17644	1.49698
NIPSNAP1	Protein NipSnap homolog 1	0.878701	0.299095	0.0504421	0.348943	1.12398	0.973513	1.49538	1.49538
TRMT10C	Mitochondrial ribonuclease P protein 1	1.47012	1.49154	1.44885	1.47787	0.629551	1.18855	1.06402	1.49154
RPL27	60S ribosomal protein L27	0.398774	0.680707	1.07758	1.48874	0.545018	0.458365	0.67252	1.48874
DLAT	Dihydrolipoyllysine-residue acetyltransferase component of pyruvate dehydrogenase complex, mitochondrial	1.34089	1.46131	1.48651	0.983187	0.362939	0.639801	0.575208	1.48651
GARS	Glycine--tRNA ligase	-0.154359	0.0570021	-0.0422186	0.165347	-0.423544	1.48649	-0.401161	1.48649
RPL23A	60S ribosomal protein L23a	0.407679	0.604416	0.99331	1.47799	0.449062	0.39996	0.565069	1.47799
RPL35	60S ribosomal protein L35	0.273647	0.566196	1.47703	1.41214	-0.0815584	0.242174	0.127398	1.47703
GRPEL2	GrpE protein homolog 2, mitochondrial	1.20595	1.14856	1.47503	1.00159	0.0677516	0.512062	0.402286	1.47503
TARS2	Threonine--tRNA ligase, mitochondrial	1.46243	0.944213	0.428115	0.87198	0.163715	1.20801	0.966024	1.46243
MMAB	Cob(I)yrinic acid a,c-diamide adenosyltransferase, mitochondrial	0.850352	1.41712	1.458	0.926268	0.429996	0.509937	0.476532	1.458
SF3B6	Splicing factor 3B subunit 6	0.432559	0.535859	0.707667	0.463284	1.05453	0.770663	1.4579	1.4579
NIPSNAP3A	Protein NipSnap homolog 3A	1.12722	0.00701538	-0.503257	0.409301	0.164903	-0.148706	1.44594	1.44594
PABPN1	Polyadenylate-binding protein 2	1.44549	0.918733	0.57135	#NUM!	1.08462	0.993677	-0.119595	1.44549
MARS2	Methionine--tRNA ligase, mitochondrial	0.587403	1.17222	0.275548	#NUM!	1.44533	1.03806	1.00532	1.44533
HIBCH	3-hydroxyisobutyryl-CoA hydrolase, mitochondrial	1.44509	1.26901	0.816218	1.32006	0.401445	0.674734	0.390125	1.44509
SCCPDH	Saccharopine dehydrogenase-like oxidoreductase	0.0133621	1.44165	0.465258	-0.267193	1.18888	0.329308	-0.761985	1.44165
MRPL44	39S ribosomal protein L44, mitochondrial	1.25723	1.404	1.44102	1.13633	0.719134	0.907761	1.02818	1.44102
ATP5O	ATP synthase subunit O, mitochondrial	1.44024	1.3439	0.877311	0.718706	0.748044	0.389129	1.27428	1.44024
MTHFD1	C-1-tetrahydrofolate synthase, cytoplasmic;Methylenetetrahydrofolate dehydrogenase;Methenyltetrahydrofolate cyclohydrolase;Formyltetrahydrofolate synthetase;C-1-tetrahydrofolate synthase, cytoplasmic, N-terminally processed	-0.366646	-0.561438	0.461896	-0.260729	1.43749	-0.116207	-0.179438	1.43749
RPS24	40S ribosomal protein S24	0.423901	0.201752	0.451869	1.05211	0.868814	0.91869	1.43373	1.43373
GFM1	Elongation factor G, mitochondrial	1.41619	1.34607	1.42984	1.01846	0.805422	0.916111	1.0435	1.42984
MRPL46	39S ribosomal protein L46, mitochondrial	1.42055	0.881393	1.00933	0.382551	0.704877	0.795163	1.29307	1.42055
APMAP	Adipocyte plasma membrane-associated protein	-1.41065	#NUM!	1.41892	-0.257171	-0.430225	-1.83871	-1.43603	1.41892
ALDH18A1	Delta-1-pyrroline-5-carboxylate synthase;Glutamate 5-kinase;Gamma-glutamyl phosphate reductase	1.41202	1.38156	1.00542	0.707047	0.807901	0.906747	1.08155	1.41202
EIF2B2	Translation initiation factor eIF-2B subunit beta	-0.952472	1.184	-0.224818	1.40317	1.10054	0.404084	0.0722031	1.40317
PSAPL1	Proactivator polypeptide-like 1;Saposin A-like;Saposin B-Val-like;Saposin B-like;Saposin C-like;Saposin D-like	#NUM!	#NUM!	1.40186	#NUM!	#NUM!	#NUM!	-0.892339	1.40186
PRDX3	Thioredoxin-dependent peroxide reductase, mitochondrial	1.25654	1.35716	1.38384	1.05613	0.442108	0.896474	0.737052	1.38384
PRDX1	Peroxiredoxin-1	0.496702	0.393572	0.671285	0.987587	1.38281	0.852474	0.870703	1.38281
TSNAX	Translin-associated protein X	0.0449902	0.358015	1.04227	1.37707	0.210472	0.784613	0.12254	1.37707
RPL17	60S ribosomal protein L17	-0.209732	-0.356616	-0.915123	-0.34101	1.01327	0.430569	1.35891	1.35891
SDHA	Succinate dehydrogenase [ubiquinone] flavoprotein subunit, mitochondrial	0.58547	1.15396	1.35254	1.29784	0.265051	0.400382	0.376282	1.35254
MTHFD2	Bifunctional methylenetetrahydrofolate dehydrogenase/cyclohydrolase, mitochondrial;NAD-dependent methylenetetrahydrofolate dehydrogenase;Methenyltetrahydrofolate cyclohydrolase	1.08427	0.877617	1.35209	0.686655	0.917052	0.658338	0.674057	1.35209
MARCKS	Myristoylated alanine-rich C-kinase substrate	1.11697	0.576809	0.876024	1.29807	1.22912	1.35101	0.744134	1.35101
MRPS14	28S ribosomal protein S14, mitochondrial	0.505077	1.34696	0.905832	0.894726	-0.348311	0.823979	-0.210832	1.34696
HNRNPM	Heterogeneous nuclear ribonucleoprotein M	0.931149	0.0134275	-0.41653	0.344411	0.393115	0.536693	1.34186	1.34186
PDHA1	Pyruvate dehydrogenase E1 component subunit alpha, somatic form, mitochondrial	1.32979	1.21499	1.24932	0.933521	0.359061	0.690095	0.859276	1.32979
PC	Pyruvate carboxylase, mitochondrial	0.409368	0.373035	0.521544	1.31449	0.41035	0.367124	0.564652	1.31449
RPL15	60S ribosomal protein L15	-0.115096	0.0909565	0.0747241	0.490936	1.30905	0.422701	1.25262	1.30905
DUT	Deoxyuridine 5-triphosphate nucleotidohydrolase, mitochondrial	0.530215	0.0597564	-0.00108576	0.825631	1.13658	1.30816	0.539639	1.30816
RPL34	60S ribosomal protein L34	0.265286	0.499917	0.787179	1.30704	0.274264	0.469917	0.456955	1.30704
SNRPD2	Small nuclear ribonucleoprotein Sm D2	-0.30391	-0.403385	-0.628515	0.208953	1.30539	0.508369	1.11908	1.30539
CHD4;CHD3	Chromodomain-helicase-DNA-binding protein 4;Chromodomain-helicase-DNA-binding protein 3	0.359757	0.716107	0.0569912	0.628132	0.820641	1.30391	0.681481	1.30391
HADHA	Trifunctional enzyme subunit alpha, mitochondrial;Long-chain enoyl-CoA hydratase;Long chain 3-hydroxyacyl-CoA dehydrogenase	0.942228	0.628506	0.416845	1.12024	0.988628	0.952157	1.29973	1.29973
CAT	Catalase	-0.2701	-0.85754	-0.646326	1.29652	-1.72353	0.112842	-1.19081	1.29652
DCPS	m7GpppX diphosphatase	0.614013	0.904362	0.951484	0.911948	1.29418	1.02999	0.777804	1.29418
MCCC1	Methylcrotonoyl-CoA carboxylase subunit alpha, mitochondrial	0.438259	0.526049	0.741802	1.29415	0.698969	0.508403	0.949896	1.29415
HIST1H4A	Histone H4	0.146988	0.469804	1.1721	1.28642	-1.40548	-0.41508	-0.666115	1.28642
ACAT1	Acetyl-CoA acetyltransferase, mitochondrial	0.831722	1.27321	0.67462	0.39514	0.683094	0.416982	0.258332	1.27321
YARS	Tyrosine--tRNA ligase, cytoplasmic;Tyrosine--tRNA ligase, cytoplasmic, N-terminally processed	0.341909	-0.871944	-1.3206	-1.20115	0.124643	0.126297	1.27207	1.27207
CPOX	Oxygen-dependent coproporphyrinogen-III oxidase, mitochondrial	0.388136	1.2587	0.97533	0.418476	0.416609	0.389008	0.0443021	1.2587
PMPCA	Mitochondrial-processing peptidase subunit alpha	0.520579	0.450174	0.147361	0.0690742	0.511827	1.25821	0.964116	1.25821
SERPINH1	Serpin H1	0.182734	0.499172	1.25754	1.21072	0.722639	0.578643	0.93992	1.25754
KLC1	Kinesin light chain 1	0.0126794	-0.10934	0.175507	-0.781169	1.2559	0.114226	0.354176	1.2559
ATP6V1A	V-type proton ATPase catalytic subunit A	-0.042994	-0.349492	0.432126	-0.662239	1.24981	-0.298933	0.148325	1.24981
KRT1	Keratin, type II cytoskeletal 1	-1.76012	-1.81233	1.24628	-0.362424	-1.47288	-1.81438	0.789866	1.24628
ABCB7	ATP-binding cassette sub-family B member 7, mitochondrial	1.23304	0.542129	0.502857	0.187223	-0.139449	0.408649	1.08846	1.23304
UNC45A	Protein unc-45 homolog A	1.22979	0.142509	0.186582	0.0927761	-0.628689	0.0761227	0.669631	1.22979
ECHS1	Enoyl-CoA hydratase, mitochondrial	1.21571	0.938939	0.765328	0.669114	1.08618	0.73523	1.18446	1.21571
XRCC5	X-ray repair cross-complementing protein 5	-0.315234	-0.623374	-1.14158	-0.428367	0.8782	0.141177	1.20825	1.20825
BCAS3	Breast carcinoma-amplified sequence 3	0.926503	-0.238934	-1.27163	0.489406	-0.32747	0.898195	1.20387	1.20387
ELAC2	Zinc phosphodiesterase ELAC protein 2	1.04577	0.628878	0.0668496	0.29687	0.351454	0.596521	1.20281	1.20281
PSMC4	26S protease regulatory subunit 6B	-0.623728	-1.13265	-1.21638	-1.746	0.808832	0.57659	1.2026	1.2026
RPS19	40S ribosomal protein S19	0.525684	0.35649	1.045	1.19786	-0.0902165	0.426475	0.819321	1.19786
ACAD9	Acyl-CoA dehydrogenase family member 9, mitochondrial	0.948763	1.05697	1.19735	0.953897	0.662805	0.769289	0.940123	1.19735
GLUD1;GLUD2	Glutamate dehydrogenase 1, mitochondrial;Glutamate dehydrogenase 2, mitochondrial	0.393478	1.18564	0.958618	0.60823	0.459481	0.186556	0.350034	1.18564
RPL9	60S ribosomal protein L9	-0.0498858	0.58122	1.0025	1.18395	0.782475	0.314208	0.946386	1.18395
SETD3	Histone-lysine N-methyltransferase setd3	1.0204	-0.769096	-0.737383	0.201112	-1.07035	0.968493	1.18089	1.18089
PDK3	[Pyruvate dehydrogenase (acetyl-transferring)] kinase isozyme 3, mitochondrial	1.17412	0.911851	1.16025	1.00029	-0.264347	0.413132	0.51167	1.17412
HIST2H2BE;HIST1H2BB;HIST1H2BO;HIST1H2BJ	Histone H2B type 2-E;Histone H2B type 1-B;Histone H2B type 1-O;Histone H2B type 1-J	0.103714	0.0884835	0.486915	1.16862	-0.915914	-0.211199	-0.216068	1.16862
CTPS1	CTP synthase 1	1.16782	-0.331888	-0.594812	-0.599799	-0.851564	-0.270543	1.08769	1.16782
NPEPPS	Puromycin-sensitive aminopeptidase	0.785363	0.360657	-0.711351	-0.378061	0.507698	-0.493025	1.16159	1.16159
PRMT5	Protein arginine N-methyltransferase 5;Protein arginine N-methyltransferase 5, N-terminally processed	1.15863	-0.066868	1.02404	1.07862	-0.958759	0.510481	-0.0162729	1.15863
FUS	RNA-binding protein FUS	0.534072	0.316135	0.342545	0.749163	0.748855	0.662714	1.1557	1.1557
CA2	Carbonic anhydrase 2	-0.159619	0.745547	0.0313233	0.030919	1.14766	0.651637	0.0475643	1.14766
GRPEL1	GrpE protein homolog 1, mitochondrial	0.925886	1.09236	1.05907	1.00681	0.227679	1.14516	0.543959	1.14516
RPL24	60S ribosomal protein L24	0.154794	0.376711	0.809352	1.12301	0.275063	0.253566	0.482594	1.12301
C1QBP	Complement component 1 Q subcomponent-binding protein, mitochondrial	0.933209	0.166874	0.0729179	1.11622	0.0459853	0.325911	0.808061	1.11622
ATP5H	ATP synthase subunit d, mitochondrial	0.941678	0.869997	0.704316	1.11116	0.114651	0.80692	1.05711	1.11116
PSMB5	Proteasome subunit beta type-5	-0.269223	-0.163225	0.426004	-0.105815	1.10122	0.820515	0.228193	1.10122
GLS2	Glutaminase liver isoform, mitochondrial	-0.456769	-0.777327	1.09923	-0.563126	1.02254	-0.0957892	-0.295746	1.09923
DAP3	28S ribosomal protein S29, mitochondrial	0.905712	1.03515	1.09445	0.604581	-0.269834	0.449635	0.439948	1.09445
ANXA5	Annexin A5	0.78353	-1.24814	-1.00251	0.34554	-0.186579	0.863553	1.09414	1.09414
PSMD11	26S proteasome non-ATPase regulatory subunit 11	0.629595	-0.539573	-0.400413	-1.05385	0.292849	0.194874	1.08685	1.08685
ALDH5A1	Succinate-semialdehyde dehydrogenase, mitochondrial	1.0827	0.689278	0.834966	0.723777	0.0159848	0.511953	0.440908	1.0827
KIAA1279	KIF1-binding protein	1.07663	-1.05228	-1.29969	-0.537884	-0.950478	-0.434433	0.936135	1.07663
PGAM1;PGAM2	Phosphoglycerate mutase 1;Phosphoglycerate mutase 2	0.313848	-0.484659	0.597759	-0.527006	1.06998	-0.159824	0.959849	1.06998
EXO1	Exonuclease 1	0.315573	-0.338887	0.142526	0.674468	0.445317	0.383052	1.06897	1.06897
PHGDH	D-3-phosphoglycerate dehydrogenase	-0.552756	-0.529338	-0.213548	-0.916158	-1.06519	1.0658	-0.580897	1.0658
MRPL55	39S ribosomal protein L55, mitochondrial	0.295606	0.742308	1.06496	0.435158	0.210342	0.173564	0.333775	1.06496
PSMB4	Proteasome subunit beta type-4	0.564678	0.669351	0.744313	0.214179	1.06209	0.543358	0.923927	1.06209
BABAM1	BRISC and BRCA1-A complex member 1	-0.447563	-0.843351	-0.115725	1.06188	-1.85705	-0.0274712	-0.758144	1.06188
PCCA	Propionyl-CoA carboxylase alpha chain, mitochondrial	0.198421	0.143393	0.137437	1.05536	0.928986	0.414024	1.06074	1.06074
VPS29	Vacuolar protein sorting-associated protein 29	-0.361443	-0.207566	1.06067	0.103872	0.627357	-0.122804	-0.303556	1.06067
KHDRBS1	KH domain-containing, RNA-binding, signal transduction-associated protein 1	-0.245261	-0.59983	-0.777893	-0.451233	0.624505	0.321753	1.05963	1.05963
PYCR2	Pyrroline-5-carboxylate reductase 2	1.05882	1.03269	0.925015	0.460883	-0.48198	0.420553	0.0903785	1.05882
TSFM	Elongation factor Ts, mitochondrial	0.72783	0.852172	1.00408	1.05657	-1.1837	0.284178	-0.450427	1.05657
BCS1L	Mitochondrial chaperone BCS1	0.976301	0.235662	0.635775	1.05148	-0.000382999	-0.0447552	0.412569	1.05148
THOP1	Thimet oligopeptidase	0.147599	-0.186039	-0.381709	#NUM!	1.04711	-0.119823	0.804177	1.04711
CCDC175	Coiled-coil domain-containing protein 175	0.657452	0.939321	0.751039	1.04674	0.393836	0.657089	0.629601	1.04674
RPL28	60S ribosomal protein L28	0.0351633	0.40149	0.582542	1.04568	0.663497	0.313043	0.859888	1.04568
MDH2	Malate dehydrogenase, mitochondrial	0.350647	0.330125	0.169375	0.363527	0.815404	0.355862	1.04491	1.04491
HSPA4	Heat shock 70 kDa protein 4	-0.165164	-0.289407	-0.508944	0.215498	1.03226	0.395647	0.316187	1.03226
L2HGDH	L-2-hydroxyglutarate dehydrogenase, mitochondrial	0.343382	1.0163	0.930135	-0.109386	-0.823634	0.063577	-0.2857	1.0163
PSMB7	Proteasome subunit beta type-7	0.530245	-0.372127	0.405774	0.0113752	1.01225	-0.00341223	0.955596	1.01225
RIF1	Telomere-associated protein RIF1	1.00468	0.732023	0.456728	0.349834	0.417265	0.791151	0.666153	1.00468
QTRTD1	Queuine tRNA-ribosyltransferase subunit QTRTD1	-0.0978045	0.674422	1.00149	0.414044	-0.505227	-0.1416	-0.654188	1.00149
AGBL5	Cytosolic carboxypeptidase-like protein 5	0.544459	0.994689	0.595705	0.879536	-0.633544	0.489612	-0.499288	0.994689
[truncated: 922 more rows]

## Sheet: Chemoproteomics MS2 Overview
					Log2(Enriched and normalized vs C6) Only samples with a Max>2 shown							Sample lacking detection are denoted by a – symbol
[truncated: 20 more rows]

[truncated: 2 more sheets: Chemoproteomics MS2 Full, MS2 Pivot]
